# Supplementary material for: Single-cell RNA sequencing distinctly characterizes the wide heterogeneity in pediatric mixed phenotype acute leukemia
Source: Genome Med. 2023 Oct 16;15:83. doi: 10.1186/s13073-023-01241-z (PMC10577904; doi:10.1186/s13073-023-01241-z)
Supplement: Supplementary file 1 — Additional file 1: Table S1. Detailed patient characteristics for pediatric MPAL samples analyzed in our study. For each MPAL sample analyzed, the sample ID, data source, diagnosis subtype, initial WBC (white blood cell count), PB (peripheral blood) blast percentage, BM (bone marrow) blast percentage, timepoint, induction regimen, EOI (end of induction) MRD (minimal residual disease) status, BM blast percentage at EOI, post induction therapy course, whether the patient relapsed or had refractory disease, whether the patient was alive or deceased at last f/u (follow up), and the time to death or last follow up (in days). Table S2. Flow cytometry characteristics of MPAL samples. The information includes the sample ID, diagnosis subtype, whether multiple blast populations were found, whether there was ETP-ALL or near ETP-ALL features, a description of the peripheral blood flow analysis, a description of the bone marrow flow analysis, the bone marrow blast percentage by morphology, the distribution of immune cells in bone marrow based on flow, and the percentage of immune cell subsets in the single-cell dataset (percentage of entire sample). Table S3. Stemness signature that was used for stem cell enrichment analysis. The stem cell enriched signature of 189 genes associated with high expression in stem cells across multiple tissue and disease types was obtained from Palmer et al. [34] study. Table S4. MPAL subtype blast biomarker genes. The table list the gene after each filtering step described in Additional file 2: Fig. S1. Table S5. Sample information for bulk RNA-seq TARGET samples. The sample ID, acute leukemia subtype, vital status, overall survival, and event-free survival for each sample were retrieved from the TARGET web portal (https://www.cancer.gov/ccg/research/genome-sequencing/target). Table S6. Top 40 differentially expressed genes (DEGs) between blast populations within T/My sample M2 and B/My sample M3. The top differentially expressed genes between bla [file 13073_2023_1241_MOESM1_ESM.xlsx]

## Sheet: TableS1-patientinfo
Table S1. Detailed patient characteristics for pediatric MPAL samples analyzed in our study. For each MPAL sample analyzed, the sample ID, data source, diagnosis subtype, initial WBC (white blood cell count), PB (peripheral blood) blast percentage, BM (bone marrow) blast percentage, timepoint, induction regimen, EOI (end of induction) MRD (minimal residual disease) status, BM blast percentage at …
Sample ID	Source	Diagnosis subtype	Initial WBC (x103/uL)	PB blast (%)	BM blast (%)	Timepoint	Induction regimen	EOI MRD status	BM blast% at EOI	Post Induction therapy course	Patient relapsed or refractory disease	Alive/Deceased at last f/u	Time to death or last f/u (days)
M1	Bhasin Lab B1	B/My MPAL	134.6	95.7	97.7	Initial Diagnosis	AALL1131	Negative	0	Continued on AALL1131	No	Alive	2112
M2	Bhasin Lab B2	T/My MPAL	31.13	67.5	96.4	Initial Diagnosis	AALL0434	Negative	0	Continued on AALL0434	No	Alive	1330
M3	Bhasin Lab B1	B/My MPAL	49.97	31.8	82	Initial Diagnosis	AALL1131 + dasatanib	Positive	0.027	Switched to Ph-ALL protocol AALL***, then relapsed - BMT in CR2	Yes	Alive	2061
M4	Bhasin Lab B1	T/My MPAL	33.03	73.5	81.4	Initial Diagnosis	AALL1231	Positive	0.061	Continued on AALL1231	Yes	Alive	1693
M5	Bhasin Lab B1	B/My MPAL	12.83	48	94.4	Initial Diagnosis	AALL1131	Positive	0.03	Continued on AALL1131	No	Alive	2150
M6	Bhasin Lab B1	T/My MPAL	7.1	5	40.2	Initial Diagnosis	AALL1231	Induction Failure	13.8	Continued on AALL1231	No	Alive	1281
M7	Bhasin Lab B2	B/My MPAL	27.17	84.5	95.6	Initial Diagnosis	AALL1131*, then AML therapy	Induction Failure	N/A*	Developed treatment related HLH/severe fungal infection causing death	No (early toxicity related death)	Deceased	163
SCPCS000220	ScPCA	T/My MPAL	113.7	N/A	73	Post-Treatment Relapse	Failed AML re-induction x 2, then switched to ALL therapy	Induction Failure	N/A	Unable to achieve complete remission, died from refractory disease	Yes - refractory disease	Deceased	N/A
SCPCS000230	ScPCA	T/My MPAL	180.1	70	N/A	Initial Diagnosis	AML08 Induction	Induction Failure	0.85	Unable to achieve complete remission, died from refractory disease	Yes - refractory disease	Deceased	N/A
*Switched to AML treatment on day 13 due to poor response, MRD negative after re-induction

## Sheet: TableS2-flow_cytometry
Table S2. Flow cytometry characteristics of MPAL samples. The information includes the sample ID, diagnosis subtype, whether multiple blast populations were found, whether there was ETP-ALL or near ETP-ALL features, a description of the peripheral blood flow analysis, a description of the bone marrow flow analysis, the bone marrow blast percentage by morphology, the distribution of immune cells i…
Sample ID	Diagnosis Subtype	Multiple blast populations or different blast subsets (Y/N)	ETP-ALL or near ETP-ALL features	Description of flow analysis - peripheral blood	Description of flow analysis - bone marrow	Bone marrow blasts by morphology (%)	Distribution of other immune cells in bone marrow	Distribution of immune subsets in single-cell
M1	B/My MPAL	Yes	N/A	Phenotypic analysis reveals a distinct population of cells with low to intermediate forward angle light scatter properties comprising approximately 95% of the total sample which expresses partial CD9, partial CD15, CD19, partial CD22 (dim surface), partial CD34 (minor subset, 6%) CD38, CD58, partial CD123, HLA-DR, TDT (very dim), and CD45 (dim). Surface immunoglobulin light chain and CD10 express…	Not available	97.7	Not available	B-cells - 0%, Monocytes - 3%, NK cells - 0.2%, Progenitor cells - 0.8%, T-cells - 0.1%
M2	T/My MPAL	Yes	Yes (ETP)	Phenotypic analysis reveals a distinct population of cells with low to high forward angle light scatter properties comprising approximately 83% of the total sample which expresses CD2, CD7, CD9, CD13, CD15 (dim partial), CD34, CD38, CD58, CD117, CD123 (subpopulation), HLA-DR, TDT (dim), CD45 (dim), and cytoplasmic CD3 (using the APC fluorophore). A small population of blasts (approximately 6%) ex…	Not available	96.4	Not available	B-cells - 4.2%, Monocytes - 6%, NK cells - 0.8%, Progenitor cells - 2.3%, T-cells - 5.1%
M3	B/My MPAL	Yes	N/A	Phenotypic analysis reveals two distinct populations of cells with low to intermediate forward angle light scatter properties demonstrating an immature B-lineage immunophenotype. The first population is essentially negative for CD45, accounts for 17% of total gated events, and expresses CD9, CD10, CD13, CD19, CD20, CD22 (surface and cytoplasmic), CD34, CD38, CD58 (bright), CD123, and TdT. This po…	Population 1 comprises of cells with low to intermediate forward angle light scatter properties comprising approximately 31% of the total sample which expresses CD9, CD10, CD13, CD19, CD20, CD22, CD34, CD38, CD58, CD123, HLA-DR, and CD45 (negative). This represents a B lymphoblastic leukemia. Population 2 comprises of cells with low to intermediate forward angle light scatter properties comprisin…	82	B cells - 2.9%, T cells - 3.3%, NK cells - 1.3%, Monocytes - 30.1%, Granulocytes - 5.1%	B-cells - 0.9%, Monocytes - 7.5%, NK cells - 2.7%, Progenitor cells - 2.6%, T-cells - 3.1%
M4	T/My MPAL	1607	Yes (near ETP)	Phenotypic analysis reveals a distinct population of cells with low to intermediate forward angle light scatter properties comprising approximately 91% of the total sample which expresses CD2, CD3 (dim surface and moderate cytoplasmic expression), CD5 (98% of blasts), CD7 (bright), CD9 (minor subset), partial CD11c, partial CD13 (dim), partial CD33, CD34, CD38, CD58, CD64 (1.5% of blasts), CD123,…	Phenotypic analysis reveals a distinct population of cells with low to intermediate forward angle light scatter properties comprising approximately 82% of the total sample which expresses CD2, CD3 (cytoplasmic and dim surface), CD5 (98%), CD7 (bright), CD13 (dim partial), CD33 (partial dim), CD34, CD38, CD58, CD123, HLA-DR (partial), TDT (dim), CD1a (1%), and dim CD45. Approximately 8-9% of the b…	81.4	Lymphocytes - 1.7%, Monocytes - <1%, Granulocytes - 10.2%	B-cells - 0%, Monocytes -0.1%, NK cells - 0.2%, Progenitor cells - 1.4%, T-cells - 1.7%
M5	B/My MPAL	1368		Phenotypic analysis reveals a distinct population of cells with low to intermediate forward angle light scatter properties comprising approximately 70% of the total sample which expresses CD9, CD10, CD13, CD19, CD22 (surface & cytoplasmic), CD34, CD36 (subpopulation), CD38, CD58, CD123, HLA-DR, TDT, myeloperoxidase (subpopulation), and CD45 (dim). Surface immunoglobulin light chain expression is …	Phenotypic analysis reveals a distinct population of cells with low/intermediate/high forward angle light scatter properties comprising approximately 92% of the total sample which expresses CD9, CD10, CD13, CD19, CD22 (surface & cytoplasmic), partial MPO, CD33, CD34, CD36 (minor subpopulation), CD38, CD58, CD123, HLA-DR, TDT, myeloperoxidase (minor subpopulation), and CD45 (dim). Surface immunogl…	94.4	T cells - 2.2%, B cells - 0.7%, NK cells - 0.1%, Monocytes - <1%, Granulocytes - 1%	B-cells - 1.1%, Monocytes - 1.3%, NK cells - 1.0%, Progenitor cells - 2.0%, T-cells - 3.2%
M6	T/My MPAL	Yes	Yes (near ETP)	Phenotypic analysis reveals a distinct population of cells with low to high forward angle and low to intermediate right angle light scatter properties comprising approximately 77% of the total sample which expresses partial CD2, cytoplasmic CD3 (major subset, ~90%), partial CD5 (major subset, ~80%), CD7 (mostly bright), partial CD11c (very minor subset), partial CD13, partial CD33, CD34, CD38, CD…	Phenotypic analysis reveals a distinct population of cells with low to high forward angle and low to intermediate right angle light scatter properties comprising approximately 51% of the total sample which expresses partial CD2, partial cytoplasmic CD3 (major subset), partial CD5 (major subset), partial CD7 (bright, major subset), partial CD11c (minor subset), partial CD13, partial CD19 (dim), pa…	40.2	T cells - 4.1%, B cells - 2.8%, NK cells - 1.1%, Monocytes - 1%, Granulocytes - 35%	B-cells - 10.0%, Monocytes - 5.5%, NK cells - 2.5%, Progenitor cells - 11.0%, T-cells - 13.5%
M7	B/My MPAL	1256		Phenotypic analysis reveals a distinct population of cells with low to high forward angle light scatter properties, comprising approximately 83% of the total sample, which expresses partial CD4 (dim), CD9, partial CD10, partial CD11c (17% of blasts), partial CD13 (dim), CD19, CD22 (surface and dim cytoplasmic expression), partial CD33, partial CD36, CD38, CD58, partial CD64 (28% of blasts), CD123…	Not available	95.6	Not available	B-cells - 1.6%, Monocytes - 12.3%, NK cells - 1.0%, Progenitor cells - 0.7%, T-cells - 1.0%
SCPCS000220	T/My MPAL		N/A	Not available	Flow cytometry was performed on the bone marrow primarily to evaluate blasts. Blasts are increased, accounting for 73% of leukocytes, and show an abnormal phenotype, expressing CD34, CD117, partial CD38, HLA-DR, partial CD15, partial CD56, dim partial CD33, partial CD11c, partial CD13, CD7, partial CD2, partial CD19, and dim partial cytoplasmic CD79a. There is possible dim partial MPO expression.…	84	The lymphocyte gate contains a scant, heterogeneous population of lymphocytes, mostly T cells with rare to absent B- and NK cells (too few to assess for light chain and aberrant antigen expression). T cells show unremarkable T cell antigen expression.	B-cells - 0%, Monocytes - 0%, NK cells - 0.2%, Progenitor cells - 2.0%, T-cells - 0.1%
SCPCS000230	T/My MPAL	Yes	N/A	Flow cytometry was performed on the peripheral blood primarily to evaluate blasts. CD34+ blasts are increased, accounting for 54% of leukocytes, and expressing CD2, CD7, cytoplasmic CD3, CD34, CD117, CD13, and showing partial/dim expression of CD56, TdT, cytoplasmic CD79a and CD33. In addition, a second abnormal population is present, showing higher side scatter and expressing myeloperoxidase, CD…	Not available	72	The lymphocyte gate contains few cells, mostly T cells with fewer B- and NK cells. B cells show polytypic light chain expression and unremarkable B cell antigen expression. T cells show unremarkable T cell antigen expression. NK cells show expected reactivity with panel antibodies.	B-cells - 0.4%, Monocytes - 0.9%, NK cells - 0.2%, Progenitor cells - 6.1%, T-cells - 1.2%
Antigens tested - CD2, CD3 (surface and cytoplasmic), CD4, CD5, CD7, CD8, CD9, CD10, CD11c, CD13, CD14, CD15, CD16, CD19, CD20, CD22 (surface and cytoplasmic), CD33, CD34 (surf), CD36, CD38, CD45, CD56, CD58, CD61, CD64, CD117, CD123, HLA-DR, Kappa (surface), Lambda (surface), Myeloperoxidase (MPO), Lactoferrin, terminal deoxynucleotidyl transferase (TDT)

## Sheet: TableS3-stem_genes
Table S3. Stemness signature that was used for stem cell enrichment analysis. The stem cell enriched signature of 189 genes associated with high expression in stem cells across multiple tissue and disease types was obtained from Palmer et al (34) study.
DNMT3B
MCM6
CDC25A
PFAS
MCM4
XRCC5
HAUS6
TET1
IGF2BP1
PLAA
DEPDC1B
TEX10
CCDC99
MSH2
BUB1B
MSH6
DLGAP5
SKIV2L2
CENPE
CHEK2
SOHLH2
CCNB1
RRAS2
PRIM1
PAICS
CCNA2
CPSF3
NUSAP1
LIN28B
IPO5
KIF11
BMPR1A
NDC80
BCAT1
CCNG1
ZNF788
ASCC3
FANCB
MCM10
HMGA2
SKP2
TRIM24
ORC1
HDAC2
HESX1
C1orf135
INHBE
MIS18A
DCUN1D5
POLE2
MRPL3
CENPH
MYCN
HAUS1
GDF3
TBCE
RIOK2
BCKDHB
RAD1
NREP
ADH5
PLRG1
ROR1
RAB3B
LOC285431
DBC1
KIF23
DIAPH3
GNL2
FGF2
TARDBP
NMNAT2
ZNF167
KIF20A
CENPI
DDX1
XXYLT1
GPR176
FBXO22
BBS9
C14orf166
BOD1
CDC123
SNRPD3
FAM118B
DPH3
EIF2B3
KDELC1
RPF2
APLP1
DACT1
PDHB
C14orf119
DTD1
SAMM50
CCL26
C4orf52
CCDC90B
MED20
UTP6
RARS2
KIAA0020
ARMCX2
RARS
MTHFD2
DHX15
HTR7
HIST1H4C
MTHFD1L
ARMC9
XPOT
IARS
HDX
ACTRT3
ERCC2
TBC1D16
GARS
KIF7
UBE2K
SLC25A3
ICMT
UGGT2
ATP11C
SLC24A1
EIF2AK4
GPX8
ALX1
OSTC
TRPC4
HAS2
FZD2
TRNT1
MMADHC
SNX8
CDH6
HAT1
SEC11A
DIMT1
TM2D2
FST
GBE1
NA
MLL3
MXI1
FKSG49
FAM185BP
ARRB2
SMARCC2
WASH3P
PILRB
CTSH
SAT1
JUNB
CD53
PECAM1
IL10RA
RCSD1
ARHGDIB
GIMAP5
GIMAP6
HLA-DMB
PTPRC
C10orf128
CMBL
HLA-DRB5
HLA-DPA1
ABCG1
GIMAP7
HLA-DQA1
TSHZ2
RGCC
CCR1
NPR3
RSAD2
GIMAP1
TNFSF10
AFTPH
NA
MALAT1
UBXN2A
PDE4C
GIMAP8
FYB
MS4A7
C5orf56
LOC400931
MLLT6
CTSS
ZBTB20

## Sheet: Table S4-biomarkers
Table S4. MPAL subtype blast biomarker genes. The table list the gene after each filtering step described in Additional File 2: Fig S1.
step 1								step 2			step 3			final			Common Genes Found in Both MPAL subtypes
gene symbol	p_val	avg_log2FC	pct.1	pct.2	p_val_adj	group		gene symbol	group		gene symbol	group		gene symbol	group		gene symbol
GNB1	0	0.538696	0.607	0.359	0	B/My MPAL		GNB1	B/My MPAL		GNB1	B/My MPAL		SMAP2	B/My MPAL		GLS
PARK7	0	0.308244	0.746	0.585	0	B/My MPAL		PARK7	B/My MPAL		WASF2	B/My MPAL		VAV3	B/My MPAL		CDV3
RERE	0	0.722006	0.402	0.181	0	B/My MPAL		CDC42	B/My MPAL		SMAP2	B/My MPAL		GALNT2	B/My MPAL		CD81
DHRS3	0	0.406921	0.267	0.067	0	B/My MPAL		SYF2	B/My MPAL		VAV3	B/My MPAL		SPTBN1	B/My MPAL		PPP1R12A
PRDM2	0	0.804093	0.498	0.206	0	B/My MPAL		NUDC	B/My MPAL		GNAI3	B/My MPAL		GLS	B/My MPAL		CHST11
EIF4G3	0	0.450766	0.37	0.162	0	B/My MPAL		WASF2	B/My MPAL		IFI16	B/My MPAL		MTRNR2L12	B/My MPAL		EIF4A1
CDC42	0	0.2557	0.855	0.686	0	B/My MPAL		LAPTM5	B/My MPAL		MIR181A1HG	B/My MPAL		CDV3	B/My MPAL		NUFIP2
LUZP1	0	0.765736	0.494	0.178	0	B/My MPAL		SFPQ	B/My MPAL		BTG2	B/My MPAL		NIPBL	B/My MPAL		MAP2K2
SYF2	0	0.302363	0.662	0.49	0	B/My MPAL		SMAP2	B/My MPAL		H3F3A	B/My MPAL		HBEGF	B/My MPAL		UBE2S
NUDC	0	0.325546	0.509	0.372	0	B/My MPAL		PRDX1	B/My MPAL		GALNT2	B/My MPAL		NR3C1	B/My MPAL
WASF2	0	0.740977	0.779	0.54	0	B/My MPAL		NASP	B/My MPAL		ARID4B	B/My MPAL		SMIM3	B/My MPAL
LAPTM5	0	0.747907	0.982	0.771	0	B/My MPAL		SERBP1	B/My MPAL		SPTBN1	B/My MPAL		UTRN	B/My MPAL
PUM1	0	0.441562	0.445	0.237	0	B/My MPAL		RPL5	B/My MPAL		GLS	B/My MPAL		AUTS2	B/My MPAL
SFPQ	0	0.442072	0.818	0.637	0	B/My MPAL		VAV3	B/My MPAL		BZW1	B/My MPAL		RB1CC1	B/My MPAL
CLSPN	0	0.345432	0.213	0.09	0	B/My MPAL		GNAI3	B/My MPAL		MTRNR2L12	B/My MPAL		DOCK8	B/My MPAL
YRDC	0	0.534953	0.305	0.138	0	B/My MPAL		IFI16	B/My MPAL		CDV3	B/My MPAL		PLIN2	B/My MPAL
SMAP2	0	0.757955	0.519	0.323	0	B/My MPAL		RCSD1	B/My MPAL		MED10	B/My MPAL		PAX5	B/My MPAL
PRDX1	0	1.78553	0.848	0.477	0	B/My MPAL		MIR181A1HG	B/My MPAL		NIPBL	B/My MPAL		CD81	B/My MPAL
NASP	0	0.913488	0.667	0.387	0	B/My MPAL		BTG2	B/My MPAL		NSA2	B/My MPAL		LMO2	B/My MPAL
FAF1	0	0.337087	0.322	0.186	0	B/My MPAL		MDM4	B/My MPAL		IQGAP2	B/My MPAL		UBASH3B	B/My MPAL
EPS15	0	0.334606	0.356	0.22	0	B/My MPAL		NUCKS1	B/My MPAL		SNX2	B/My MPAL		CNOT2	B/My MPAL
BTF3L4	0	0.290142	0.428	0.278	0	B/My MPAL		H3F3A	B/My MPAL		HBEGF	B/My MPAL		PPP1R12A	B/My MPAL
PDE4B	0	0.474199	0.302	0.145	0	B/My MPAL		PARP1	B/My MPAL		NR3C1	B/My MPAL		CHST11	B/My MPAL
SERBP1	0	0.437851	0.754	0.576	0	B/My MPAL		GALNT2	B/My MPAL		SMIM3	B/My MPAL		KLF13	B/My MPAL
NEGR1	0	0.752515	0.241	0.049	0	B/My MPAL		TOMM20	B/My MPAL		SYNCRIP	B/My MPAL		MEF2A	B/My MPAL
GBP4	0	0.421077	0.294	0.119	0	B/My MPAL		ARID4B	B/My MPAL		BCLAF1	B/My MPAL		EIF4A1	B/My MPAL
LRRC8C	0	0.488387	0.259	0.078	0	B/My MPAL		ID2	B/My MPAL		UTRN	B/My MPAL		NUFIP2	B/My MPAL
ZNF326	0	0.348768	0.482	0.296	0	B/My MPAL		ODC1	B/My MPAL		ARID1B	B/My MPAL		SSH2	B/My MPAL
ZNF644	0	0.458234	0.44	0.237	0	B/My MPAL		PDIA6	B/My MPAL		WTAP	B/My MPAL		UBALD2	B/My MPAL
TGFBR3	0	0.544374	0.16	0.019	0	B/My MPAL		RHOB	B/My MPAL		AUTS2	B/My MPAL		CBX4	B/My MPAL
EVI5	0	0.348897	0.18	0.055	0	B/My MPAL		YPEL5	B/My MPAL		FAM133B	B/My MPAL		RBM38	B/My MPAL
RPL5	0	0.42378	0.988	0.935	0	B/My MPAL		SRSF7	B/My MPAL		BRI3	B/My MPAL		MAP2K2	B/My MPAL
PTBP2	0	0.413886	0.288	0.129	0	B/My MPAL		SPTBN1	B/My MPAL		MTPN	B/My MPAL		UBE2S	B/My MPAL
VAV3	0	1.19321	0.509	0.168	0	B/My MPAL		RTN4	B/My MPAL		SH3KBP1	B/My MPAL		UBE2M	B/My MPAL
TAF13	0	0.598849	0.247	0.059	0	B/My MPAL		BCL11A	B/My MPAL		EIF1AX	B/My MPAL		PIM3	B/My MPAL
GNAI3	0	0.655704	0.518	0.287	0	B/My MPAL		ACTR2	B/My MPAL		DDX3X	B/My MPAL		GLS	T/My MPAL
HIST2H2BE	0	0.514484	0.246	0.071	0	B/My MPAL		DBI	B/My MPAL		PCM1	B/My MPAL		CDV3	T/My MPAL
HIST2H2AC	0	0.58289	0.316	0.105	0	B/My MPAL		CXCR4	B/My MPAL		RB1CC1	B/My MPAL		KMT2C	T/My MPAL
PLEKHO1	0	0.31598	0.437	0.258	0	B/My MPAL		ZEB2	B/My MPAL		DOCK8	B/My MPAL		ESYT2	T/My MPAL
ECM1	0	0.866202	0.231	0.029	0	B/My MPAL		HNRNPA3	B/My MPAL		PLIN2	B/My MPAL		CD81	T/My MPAL
PSMB4	0	0.282038	0.462	0.311	0	B/My MPAL		GLS	B/My MPAL		PAX5	B/My MPAL		TAF10	T/My MPAL
S100A16	0	1.12299	0.278	0.033	0	B/My MPAL		STK17B	B/My MPAL		TLE4	B/My MPAL		PTEN	T/My MPAL
S100A13	0	0.663161	0.227	0.029	0	B/My MPAL		HSPD1	B/My MPAL		ARPC5L	B/My MPAL		PPP1R12A	T/My MPAL
RAB13	0	0.728526	0.375	0.127	0	B/My MPAL		BZW1	B/My MPAL		CD81	B/My MPAL		CHST11	T/My MPAL
CKS1B	0	0.451801	0.309	0.174	0	B/My MPAL		EEF1B2	B/My MPAL		LMO2	B/My MPAL		YPEL3	T/My MPAL
PMF1	0	0.426852	0.347	0.127	0	B/My MPAL		XRCC5	B/My MPAL		RNASEH2C	B/My MPAL		EIF4A1	T/My MPAL
MEF2D	0	0.301193	0.37	0.202	0	B/My MPAL		NCL	B/My MPAL		TAF1D	B/My MPAL		NUFIP2	T/My MPAL
IFI16	0	0.582657	0.558	0.303	0	B/My MPAL		PTMA	B/My MPAL		UBASH3B	B/My MPAL		CALCOCO2	T/My MPAL
POU2F1	0	0.267855	0.225	0.111	0	B/My MPAL		LRRFIP1	B/My MPAL		IDI1	B/My MPAL		MAP2K2	T/My MPAL
RCSD1	0	0.778986	0.791	0.457	0	B/My MPAL		ARPC4	B/My MPAL		WAC	B/My MPAL		ACTN4	T/My MPAL
COP1	0	0.423142	0.299	0.171	0	B/My MPAL		ANKRD28	B/My MPAL		KIF5B	B/My MPAL		UBE2S	T/My MPAL
IER5	0	0.536665	0.365	0.23	0	B/My MPAL		RPL15	B/My MPAL		JMJD1C	B/My MPAL		PTTG1IP	T/My MPAL
RGS16	0	0.627477	0.173	0.014	0	B/My MPAL		TOP2B	B/My MPAL		CNOT2	B/My MPAL
RGL1	0	0.434455	0.147	0.01	0	B/My MPAL		RPSA	B/My MPAL		PPP1R12A	B/My MPAL
MIR181A1HG	0	0.497255	0.619	0.34	0	B/My MPAL		MTRNR2L12	B/My MPAL		CHST11	B/My MPAL
NAV1	0	0.70145	0.264	0.028	0	B/My MPAL		H1FX	B/My MPAL		MED13L	B/My MPAL
UBE2T	0	0.318648	0.177	0.08	0	B/My MPAL		CDV3	B/My MPAL		RSRC2	B/My MPAL
BTG2	0	1.38103	0.532	0.306	0	B/My MPAL		ATP1B3	B/My MPAL		RILPL2	B/My MPAL
MDM4	0	0.446843	0.554	0.329	0	B/My MPAL		CCNL1	B/My MPAL		FLT3	B/My MPAL
NUCKS1	0	0.610301	0.647	0.447	0	B/My MPAL		TRA2B	B/My MPAL		PAN3	B/My MPAL
SRGAP2	0	0.269118	0.203	0.092	0	B/My MPAL		SLBP	B/My MPAL		MYCBP2	B/My MPAL
ATF3	0	1.01645	0.49	0.209	0	B/My MPAL		RPL9	B/My MPAL		IRS2	B/My MPAL
CENPF	0	0.497623	0.245	0.098	0	B/My MPAL		HNRNPD	B/My MPAL		MIS18BP1	B/My MPAL
H3F3A	0	0.747697	0.989	0.758	0	B/My MPAL		H2AFZ	B/My MPAL		KTN1	B/My MPAL
PARP1	0	0.640735	0.616	0.341	0	B/My MPAL		HMGB2	B/My MPAL		FOXN3	B/My MPAL
GALNT2	0	1.18699	0.562	0.253	0	B/My MPAL		MED10	B/My MPAL		YY1	B/My MPAL
TSNAX	0	0.363631	0.271	0.112	0	B/My MPAL		NIPBL	B/My MPAL		EIF5	B/My MPAL
DISC1	0	0.28139	0.131	0.045	0	B/My MPAL		PIK3R1	B/My MPAL		KLF13	B/My MPAL
SIPA1L2	0	0.313063	0.109	0.019	0	B/My MPAL		NSA2	B/My MPAL		GABPB1-AS1	B/My MPAL
TOMM20	0	0.434476	0.741	0.548	0	B/My MPAL		IQGAP2	B/My MPAL		SLTM	B/My MPAL
ARID4B	0	0.254694	0.632	0.454	0	B/My MPAL		MEF2C	B/My MPAL		AKAP13	B/My MPAL
ERO1B	0	0.361627	0.25	0.093	0	B/My MPAL		GLRX	B/My MPAL		MEF2A	B/My MPAL
CEP170	0	0.274035	0.325	0.195	0	B/My MPAL		SNX2	B/My MPAL		MPG	B/My MPAL
ID2	0	1.57687	0.586	0.303	0	B/My MPAL		VDAC1	B/My MPAL		SRRM2	B/My MPAL
ADAM17	0	0.334507	0.304	0.161	0	B/My MPAL		H2AFY	B/My MPAL		PRKCB	B/My MPAL
RRM2	0	0.256704	0.185	0.07	0	B/My MPAL		PAIP2	B/My MPAL		MAZ	B/My MPAL
ODC1	0	0.440112	0.539	0.332	0	B/My MPAL		HBEGF	B/My MPAL		CHD9	B/My MPAL
PDIA6	0	0.419151	0.58	0.401	0	B/My MPAL		NR3C1	B/My MPAL		ANKRD11	B/My MPAL
LPIN1	0	0.270809	0.236	0.112	0	B/My MPAL		SMIM3	B/My MPAL		EIF4A1	B/My MPAL
NBAS	0	0.287919	0.235	0.126	0	B/My MPAL		EBF1	B/My MPAL		NUFIP2	B/My MPAL
FAM49A	0	0.719392	0.309	0.08	0	B/My MPAL		NPM1	B/My MPAL		SSH2	B/My MPAL
SMC6	0	0.641561	0.358	0.114	0	B/My MPAL		HNRNPAB	B/My MPAL		KRT10	B/My MPAL
RHOB	0	0.368584	0.515	0.238	0	B/My MPAL		RACK1	B/My MPAL		PSMC5	B/My MPAL
POMC	0	0.571533	0.184	0.09	0	B/My MPAL		DEK	B/My MPAL		BPTF	B/My MPAL
FOSL2	0	0.557076	0.448	0.202	0	B/My MPAL		SOX4	B/My MPAL		UBALD2	B/My MPAL
YPEL5	0	0.523942	0.687	0.484	0	B/My MPAL		HIST1H1C	B/My MPAL		CBX4	B/My MPAL
GALNT14	0	0.257174	0.108	0.016	0	B/My MPAL		HIST1H4C	B/My MPAL		ANKRD12	B/My MPAL
CRIM1	0	0.392125	0.173	0.046	0	B/My MPAL		HIST1H1D	B/My MPAL		PMAIP1	B/My MPAL
SRSF7	0	0.610964	0.717	0.596	0	B/My MPAL		HLA-DRA	B/My MPAL		RBM38	B/My MPAL
MAP4K3	0	0.759603	0.314	0.08	0	B/My MPAL		HLA-DPA1	B/My MPAL		MIDN	B/My MPAL
PRKCE	0	0.612039	0.299	0.074	0	B/My MPAL		HLA-DPB1	B/My MPAL		MAP2K2	B/My MPAL
RHOQ	0	0.319224	0.207	0.078	0	B/My MPAL		RPL10A	B/My MPAL		ADGRE5	B/My MPAL
KCNK12	0	1.04336	0.295	0.033	0	B/My MPAL		SRSF3	B/My MPAL		PSMD8	B/My MPAL
MSH6	0	0.453866	0.326	0.14	0	B/My MPAL		CCND3	B/My MPAL		PRMT1	B/My MPAL
FBXO11	0	0.59046	0.444	0.195	0	B/My MPAL		HSP90AB1	B/My MPAL		UBE2S	B/My MPAL
SPTBN1	0	0.497813	0.507	0.263	0	B/My MPAL		SYNCRIP	B/My MPAL		UBE2M	B/My MPAL
RTN4	0	0.315789	0.713	0.522	0	B/My MPAL		CD164	B/My MPAL		UBE2L3	B/My MPAL
CCDC88A	0	0.311521	0.475	0.311	0	B/My MPAL		BCLAF1	B/My MPAL		PIM3	B/My MPAL
BCL11A	0	1.3023	0.574	0.172	0	B/My MPAL		UTRN	B/My MPAL		NRIP1	B/My MPAL
USP34	0	0.507626	0.45	0.237	0	B/My MPAL		ARID1B	B/My MPAL		RUNX1	B/My MPAL
AC018462.1	0	0.300419	0.108	0.004	0	B/My MPAL		EZR	B/My MPAL		ETS2	B/My MPAL
ACTR2	0	0.560401	0.746	0.523	0	B/My MPAL		SOD2	B/My MPAL		RTF1	B/My MPAL
SPRED2	0	0.269248	0.15	0.047	0	B/My MPAL		WTAP	B/My MPAL		USP15	B/My MPAL
AAK1	0	0.484025	0.469	0.272	0	B/My MPAL		AUTS2	B/My MPAL		ENSA	B/My MPAL
ARID5A	0	0.608552	0.472	0.226	0	B/My MPAL		LAT2	B/My MPAL		EIF4H	B/My MPAL
AFF3	0	0.362436	0.305	0.176	0	B/My MPAL		FAM133B	B/My MPAL		NOL7	B/My MPAL
MAP4K4	0	0.351764	0.436	0.248	0	B/My MPAL		BRI3	B/My MPAL		OSBPL8	B/My MPAL
SH3RF3	0	0.941838	0.24	0.015	0	B/My MPAL		KMT2E	B/My MPAL		PPIG	B/My MPAL
DBI	0	0.629398	0.811	0.579	0	B/My MPAL		MTPN	B/My MPAL		RAB2A	B/My MPAL
MGAT5	0	0.376799	0.185	0.061	0	B/My MPAL		DNAJB6	B/My MPAL		GNB1	T/My MPAL
RAB3GAP1	0	0.306761	0.248	0.134	0	B/My MPAL		SH3KBP1	B/My MPAL		DDOST	T/My MPAL
CXCR4	0	0.476379	0.761	0.456	0	B/My MPAL		EIF1AX	B/My MPAL		MACF1	T/My MPAL
ZEB2	0	0.723807	0.724	0.439	0	B/My MPAL		DDX3X	B/My MPAL		MIR181A1HG	T/My MPAL
EPC2	0	0.399313	0.257	0.095	0	B/My MPAL		TSC22D3	B/My MPAL		ARID4B	T/My MPAL
NR4A2	0	0.668369	0.419	0.212	0	B/My MPAL		SLC25A5	B/My MPAL		ACTR3	T/My MPAL
2023-03-07	0	0.482598	0.375	0.169	0	B/My MPAL		PCM1	B/My MPAL		UBXN4	T/My MPAL
STK39	0	0.442407	0.217	0.05	0	B/My MPAL		RB1CC1	B/My MPAL		PRPF40A	T/My MPAL
CERS6	0	1.02809	0.445	0.194	0	B/My MPAL		RPS20	B/My MPAL		ITGA4	T/My MPAL
ITGA6	0	1.07773	0.313	0.117	0	B/My MPAL		YWHAZ	B/My MPAL		GLS	T/My MPAL
MAP3K20	0	0.334829	0.265	0.106	0	B/My MPAL		EIF3E	B/My MPAL		SF3B1	T/My MPAL
CIR1	0	0.304443	0.429	0.267	0	B/My MPAL		DOCK8	B/My MPAL		STT3B	T/My MPAL
HNRNPA3	0	0.623849	0.787	0.555	0	B/My MPAL		PLIN2	B/My MPAL		SMARCC1	T/My MPAL
SESTD1	0	0.879092	0.317	0.059	0	B/My MPAL		DNAJA1	B/My MPAL		RAB7A	T/My MPAL
ORMDL1	0	0.292858	0.433	0.279	0	B/My MPAL		PAX5	B/My MPAL		CDV3	T/My MPAL
GLS	0	0.676422	0.515	0.223	0	B/My MPAL		ZCCHC7	B/My MPAL		TFDP2	T/My MPAL
STK17B	0	0.269028	0.745	0.547	0	B/My MPAL		TLE4	B/My MPAL		IQGAP2	T/My MPAL
HSPD1	0	0.468176	0.576	0.414	0	B/My MPAL		PSMB7	B/My MPAL		JARID2	T/My MPAL
BZW1	0	0.492447	0.683	0.462	0	B/My MPAL		ARPC5L	B/My MPAL		PHIP	T/My MPAL
EEF1B2	0	0.461626	0.965	0.887	0	B/My MPAL		SET	B/My MPAL		ABRACL	T/My MPAL
KLF7	0	0.263456	0.229	0.12	0	B/My MPAL		SNHG7	B/My MPAL		CITED2	T/My MPAL
BARD1	0	0.253845	0.205	0.091	0	B/My MPAL		TUBB4B	B/My MPAL		AKAP9	T/My MPAL
XRCC5	0	0.287928	0.622	0.455	0	B/My MPAL		CD81	B/My MPAL		BRI3	T/My MPAL
CUL3	0	0.582935	0.481	0.251	0	B/My MPAL		RPL27A	B/My MPAL		CUX1	T/My MPAL
NCL	0	0.459433	0.843	0.665	0	B/My MPAL		LMO2	B/My MPAL		KMT2C	T/My MPAL
PTMA	0	0.906998	0.997	0.962	0	B/My MPAL		PPP1R14B	B/My MPAL		ESYT2	T/My MPAL
INPP5D	0	0.870189	0.465	0.278	0	B/My MPAL		NEAT1	B/My MPAL		ITM2A	T/My MPAL
DGKD	0	0.816232	0.479	0.175	0	B/My MPAL		RNASEH2C	B/My MPAL		BCAP31	T/My MPAL
LRRFIP1	0	0.30634	0.808	0.645	0	B/My MPAL		SPCS2	B/My MPAL		PCM1	T/My MPAL
DTYMK	0	0.307948	0.301	0.168	0	B/My MPAL		NDUFC2	B/My MPAL		GNAQ	T/My MPAL
EDEM1	0	0.266357	0.266	0.14	0	B/My MPAL		TAF1D	B/My MPAL		CD81	T/My MPAL
ARPC4	0	0.272783	0.517	0.318	0	B/My MPAL		UBASH3B	B/My MPAL		TAF10	T/My MPAL
ANKRD28	0	0.354502	0.574	0.36	0	B/My MPAL		IDI1	B/My MPAL		RTN3	T/My MPAL
RFTN1	0	0.541644	0.293	0.124	0	B/My MPAL		KLF6	B/My MPAL		PTEN	T/My MPAL
PLCL2	0	0.299223	0.178	0.065	0	B/My MPAL		CELF2	B/My MPAL		ETV6	T/My MPAL
TBC1D5	0	0.551045	0.362	0.194	0	B/My MPAL		WAC	B/My MPAL		SLC38A2	T/My MPAL
UBE2E1	0	0.309441	0.456	0.301	0	B/My MPAL		KIF5B	B/My MPAL		OSBPL8	T/My MPAL
RPL15	0	0.461518	0.99	0.949	0	B/My MPAL		JMJD1C	B/My MPAL		PPP1R12A	T/My MPAL
TOP2B	0	0.630622	0.532	0.267	0	B/My MPAL		HNRNPH3	B/My MPAL		CHST11	T/My MPAL
TGFBR2	0	0.299964	0.353	0.198	0	B/My MPAL		DDX21	B/My MPAL		MED13L	T/My MPAL
RPSA	0	0.323733	0.977	0.917	0	B/My MPAL		DDIT4	B/My MPAL		MRPL57	T/My MPAL
TRAK1	0	0.273255	0.203	0.092	0	B/My MPAL		PDLIM1	B/My MPAL		SRRM2	T/My MPAL
IP6K1	0	0.303765	0.267	0.111	0	B/My MPAL		NDUFB8	B/My MPAL		YPEL3	T/My MPAL
PBRM1	0	0.353828	0.42	0.25	0	B/My MPAL		PTPRE	B/My MPAL		CHD9	T/My MPAL
PXK	0	0.266521	0.302	0.174	0	B/My MPAL		CD9	B/My MPAL		ANKRD11	T/My MPAL
THOC7	0	0.28309	0.481	0.331	0	B/My MPAL		CD69	B/My MPAL		EIF4A1	T/My MPAL
LRIG1	0	0.447102	0.154	0.015	0	B/My MPAL		CLEC2B	B/My MPAL		NUFIP2	T/My MPAL
SUCLG2	0	0.272732	0.225	0.091	0	B/My MPAL		YBX3	B/My MPAL		STAT3	T/My MPAL
FRMD4B	0	0.695737	0.319	0.086	0	B/My MPAL		PTGES3	B/My MPAL		CALCOCO2	T/My MPAL
RYBP	0	0.31876	0.271	0.126	0	B/My MPAL		NACA	B/My MPAL		LUC7L3	T/My MPAL
MTRNR2L12	0	0.739959	0.773	0.191	0	B/My MPAL		RAP1B	B/My MPAL		BPTF	T/My MPAL
CMSS1	0	0.277936	0.231	0.113	0	B/My MPAL		CNOT2	B/My MPAL		JPT1	T/My MPAL
BBX	0	0.307656	0.42	0.262	0	B/My MPAL		NAP1L1	B/My MPAL		ROCK1	T/My MPAL
CD96	0	0.458935	0.359	0.228	0	B/My MPAL		PPP1R12A	B/My MPAL		TOP1	T/My MPAL
PARP14	0	0.307075	0.311	0.168	0	B/My MPAL		BTG1	B/My MPAL		GNA15	T/My MPAL
H1FX	0	1.62285	0.909	0.51	0	B/My MPAL		SOCS2	B/My MPAL		MAP2K2	T/My MPAL
CDV3	0	0.384275	0.549	0.34	0	B/My MPAL		CHST11	B/My MPAL		LYL1	T/My MPAL
STAG1	0	0.628997	0.377	0.177	0	B/My MPAL		ARPC3	B/My MPAL		HSH2D	T/My MPAL
ATP1B3	0	0.494492	0.535	0.296	0	B/My MPAL		MED13L	B/My MPAL		ACTN4	T/My MPAL
SLC9A9	0	0.35912	0.143	0.032	0	B/My MPAL		PEBP1	B/My MPAL		UBE2S	T/My MPAL
TSC22D2	0	0.253819	0.227	0.103	0	B/My MPAL		RSRC2	B/My MPAL		COMT	T/My MPAL
CCNL1	0	0.493772	0.792	0.627	0	B/My MPAL		RILPL2	B/My MPAL		MYH9	T/My MPAL
SMC4	0	0.583331	0.424	0.231	0	B/My MPAL		UBC	B/My MPAL		DDX17	T/My MPAL
KPNA4	0	0.355319	0.376	0.213	0	B/My MPAL		RAN	B/My MPAL		TTC3	T/My MPAL
SKIL	0	0.564953	0.349	0.115	0	B/My MPAL		SAP18	B/My MPAL		PTTG1IP	T/My MPAL
TBL1XR1	0	0.470945	0.419	0.226	0	B/My MPAL		FLT3	B/My MPAL		NCOR1	T/My MPAL
PIK3CA	0	0.411856	0.284	0.117	0	B/My MPAL		PAN3	B/My MPAL		PTPN6	T/My MPAL
GNB4	0	0.367098	0.296	0.139	0	B/My MPAL		POMP	B/My MPAL		SCAF11	T/My MPAL
KLHL24	0	0.461352	0.381	0.234	0	B/My MPAL		HMGB1	B/My MPAL		TPR	T/My MPAL
TRA2B	0	0.409149	0.701	0.567	0	B/My MPAL		ELF1	B/My MPAL		MTPN	T/My MPAL
ETV5	0	0.307616	0.152	0.051	0	B/My MPAL		TPT1	B/My MPAL		AKAP13	T/My MPAL
CCDC50	0	0.335487	0.255	0.07	0	B/My MPAL		MYCBP2	B/My MPAL		HP1BP3	T/My MPAL
SLBP	0	0.793878	0.546	0.299	0	B/My MPAL		ARGLU1	B/My MPAL		HADHA	T/My MPAL
RGS12	0	0.34177	0.163	0.037	0	B/My MPAL		IRS2	B/My MPAL		IKZF1	T/My MPAL
STK32B	0	0.606052	0.177	0.021	0	B/My MPAL		HNRNPC	B/My MPAL
TBC1D14	0	0.427068	0.285	0.126	0	B/My MPAL		PNN	B/My MPAL
HTRA3	0	0.349855	0.152	0.014	0	B/My MPAL		MIS18BP1	B/My MPAL
BOD1L1	0	0.436002	0.472	0.243	0	B/My MPAL		KTN1	B/My MPAL
TAPT1	0	0.706915	0.392	0.11	0	B/My MPAL		ZFP36L1	B/My MPAL
LCORL	0	0.314959	0.184	0.066	0	B/My MPAL		FOXN3	B/My MPAL
ARAP2	0	0.542119	0.325	0.138	0	B/My MPAL		CALM1	B/My MPAL
RELL1	0	0.583752	0.371	0.16	0	B/My MPAL		TCL1A	B/My MPAL
TMEM156	0	0.47635	0.246	0.109	0	B/My MPAL		YY1	B/My MPAL
KLHL5	0	0.602152	0.249	0.074	0	B/My MPAL		PPP2R5C	B/My MPAL
RFC1	0	0.271494	0.374	0.232	0	B/My MPAL		HSP90AA1	B/My MPAL
RPL9	0	0.510023	0.99	0.88	0	B/My MPAL		EIF5	B/My MPAL
PDS5A	0	0.346924	0.436	0.275	0	B/My MPAL		IGHM	B/My MPAL
APBB2	0	0.284068	0.132	0.016	0	B/My MPAL		KLF13	B/My MPAL
UBA6	0	0.304913	0.311	0.167	0	B/My MPAL		GABPB1-AS1	B/My MPAL
CNOT6L	0	0.400391	0.359	0.186	0	B/My MPAL		SLTM	B/My MPAL
BMP2K	0	0.308463	0.19	0.086	0	B/My MPAL		AKAP13	B/My MPAL
BMP3	0	0.397478	0.161	0.009	0	B/My MPAL		IQGAP1	B/My MPAL
RASGEF1B	0	0.52711	0.321	0.102	0	B/My MPAL		MEF2A	B/My MPAL
HNRNPD	0	0.556149	0.695	0.462	0	B/My MPAL		MPG	B/My MPAL
WDFY3	0	0.253035	0.114	0.025	0	B/My MPAL		UBE2I	B/My MPAL
AFF1	0	0.498687	0.415	0.2	0	B/My MPAL		RPS2	B/My MPAL
PKD2	0	0.278178	0.169	0.072	0	B/My MPAL		SRRM2	B/My MPAL
H2AFZ	0	0.93061	0.738	0.528	0	B/My MPAL		CARHSP1	B/My MPAL
PPP3CA	0	0.596231	0.393	0.186	0	B/My MPAL		PRKCB	B/My MPAL
BANK1	0	0.895483	0.417	0.082	0	B/My MPAL		MAZ	B/My MPAL
MCUB	0	0.39852	0.442	0.241	0	B/My MPAL		FUS	B/My MPAL
FAM241A	0	0.307389	0.154	0.049	0	B/My MPAL		CHD9	B/My MPAL
CAMK2D	0	0.953643	0.336	0.049	0	B/My MPAL		MAP1LC3B	B/My MPAL
SPRY1	0	1.11729	0.434	0.129	0	B/My MPAL		ANKRD11	B/My MPAL
SETD7	0	0.390257	0.27	0.1	0	B/My MPAL		RPL13	B/My MPAL
MAML3	0	0.900174	0.387	0.132	0	B/My MPAL		C1QBP	B/My MPAL
GAB1	0	1.18958	0.383	0.053	0	B/My MPAL		EIF4A1	B/My MPAL
FBXW7	0	0.348551	0.316	0.162	0	B/My MPAL		RPL23A	B/My MPAL
RAPGEF2	0	0.662858	0.243	0.065	0	B/My MPAL		NUFIP2	B/My MPAL
KLHL2	0	0.287496	0.159	0.055	0	B/My MPAL		SSH2	B/My MPAL
SH3RF1	0	0.271883	0.225	0.102	0	B/My MPAL		RPL23	B/My MPAL
GALNT7	0	0.485241	0.309	0.159	0	B/My MPAL		KRT10	B/My MPAL
HMGB2	0	0.588273	0.728	0.535	0	B/My MPAL		EIF1	B/My MPAL
SAP30	0	0.50831	0.402	0.135	0	B/My MPAL		PHB	B/My MPAL
SDHA	0	0.25359	0.332	0.195	0	B/My MPAL		PSMC5	B/My MPAL
CLPTM1L	0	0.304138	0.296	0.135	0	B/My MPAL		CD79B	B/My MPAL
MED10	0	0.252955	0.514	0.35	0	B/My MPAL		DDX5	B/My MPAL
ANKRD33B	0	0.668348	0.213	0.034	0	B/My MPAL		BPTF	B/My MPAL
TRIO	0	0.902563	0.292	0.066	0	B/My MPAL		H3F3B	B/My MPAL
OTULIN	0	0.263001	0.224	0.09	0	B/My MPAL		UBALD2	B/My MPAL
DNAJC21	0	0.391064	0.381	0.184	0	B/My MPAL		CBX4	B/My MPAL
NIPBL	0	0.334796	0.503	0.342	0	B/My MPAL		ACTG1	B/My MPAL
EMB	0	0.379612	0.43	0.279	0	B/My MPAL		SMCHD1	B/My MPAL
PARP8	0	0.283823	0.321	0.159	0	B/My MPAL		ANKRD12	B/My MPAL
IL6ST	0	0.7533	0.361	0.117	0	B/My MPAL		TCF4	B/My MPAL
PLK2	0	0.388117	0.208	0.065	0	B/My MPAL		PMAIP1	B/My MPAL
PDE4D	0	0.714557	0.213	0.096	0	B/My MPAL		SNRPB	B/My MPAL
ZSWIM6	0	0.359984	0.189	0.057	0	B/My MPAL		RBM39	B/My MPAL
ERBIN	0	0.456258	0.365	0.174	0	B/My MPAL		ZFAS1	B/My MPAL
PIK3R1	0	0.445846	0.658	0.398	0	B/My MPAL		RBM38	B/My MPAL
NSA2	0	0.326109	0.671	0.491	0	B/My MPAL		GNAS	B/My MPAL
IQGAP2	0	0.422289	0.519	0.291	0	B/My MPAL		MIDN	B/My MPAL
MEF2C	0	1.25103	0.753	0.281	0	B/My MPAL		GADD45B	B/My MPAL
RHOBTB3	0	0.453147	0.287	0.085	0	B/My MPAL		MAP2K2	B/My MPAL
GLRX	0	0.497122	0.557	0.313	0	B/My MPAL		HNRNPM	B/My MPAL
ELL2	0	1.12041	0.298	0.067	0	B/My MPAL		CDKN2D	B/My MPAL
CAST	0	0.264292	0.485	0.311	0	B/My MPAL		IER2	B/My MPAL
COMMD10	0	0.356692	0.218	0.103	0	B/My MPAL		ADGRE5	B/My MPAL
SNX2	0	0.390908	0.503	0.297	0	B/My MPAL		TPM4	B/My MPAL
2023-03-03	0	0.9463	0.278	0.045	0	B/My MPAL		KLF2	B/My MPAL
SLC12A2	0	0.272835	0.151	0.051	0	B/My MPAL		JUND	B/My MPAL
CDC42SE2	0	0.561687	0.464	0.313	0	B/My MPAL		PSMD8	B/My MPAL
FNIP1	0	0.461943	0.478	0.269	0	B/My MPAL		GMFG	B/My MPAL
VDAC1	0	0.257775	0.525	0.361	0	B/My MPAL		RPS16	B/My MPAL
H2AFY	0	0.261928	0.733	0.525	0	B/My MPAL		CD79A	B/My MPAL
EGR1	0	1.53411	0.381	0.164	0	B/My MPAL		PPP1R15A	B/My MPAL
ETF1	0	0.336044	0.47	0.297	0	B/My MPAL		RPL13A	B/My MPAL
CTNNA1	0	0.269982	0.253	0.127	0	B/My MPAL		RPS11	B/My MPAL
PAIP2	0	0.398634	0.747	0.547	0	B/My MPAL		PRMT1	B/My MPAL
MZB1	0	0.362943	0.488	0.266	0	B/My MPAL		RPS9	B/My MPAL
HBEGF	0	1.54235	0.508	0.075	0	B/My MPAL		UBE2S	B/My MPAL
DIAPH1	0	0.278361	0.489	0.321	0	B/My MPAL		RPS5	B/My MPAL
NR3C1	0	0.68086	0.616	0.324	0	B/My MPAL		UBE2M	B/My MPAL
RBM27	0	0.322721	0.22	0.08	0	B/My MPAL		RPS4Y1	B/My MPAL
PDGFRB	0	0.34788	0.122	0.01	0	B/My MPAL		RANBP1	B/My MPAL
RBM22	0	0.3234	0.366	0.21	0	B/My MPAL		UBE2L3	B/My MPAL
SMIM3	0	1.22534	0.752	0.288	0	B/My MPAL		VPREB1	B/My MPAL
EBF1	0	2.17193	0.549	0.043	0	B/My MPAL		DDT	B/My MPAL
SLU7	0	0.319544	0.392	0.241	0	B/My MPAL		XBP1	B/My MPAL
PTTG1	0	0.462905	0.322	0.173	0	B/My MPAL		EIF3D	B/My MPAL
NPM1	0	0.439318	0.934	0.797	0	B/My MPAL		RPL3	B/My MPAL
CREBRF	0	0.805324	0.482	0.213	0	B/My MPAL		SYNGR1	B/My MPAL
HNRNPAB	0	0.354279	0.533	0.363	0	B/My MPAL		ATF4	B/My MPAL
RACK1	0	0.322009	0.989	0.899	0	B/My MPAL		PIM3	B/My MPAL
LYRM4	0	0.423484	0.33	0.164	0	B/My MPAL		NRIP1	B/My MPAL
NEDD9	0	0.347009	0.212	0.099	0	B/My MPAL		CCT8	B/My MPAL
RANBP9	0	0.343332	0.334	0.16	0	B/My MPAL		ATP5PO	B/My MPAL
JARID2	0	0.360429	0.481	0.295	0	B/My MPAL		RUNX1	B/My MPAL
MYLIP	0	0.413438	0.427	0.263	0	B/My MPAL		ETS2	B/My MPAL
NUP153	0	0.288901	0.277	0.142	0	B/My MPAL		MT-ND1	B/My MPAL
DEK	0	0.601806	0.687	0.475	0	B/My MPAL		MT-ATP6	B/My MPAL
CDKAL1	0	0.268782	0.215	0.099	0	B/My MPAL		MT-CO3	B/My MPAL
SOX4	0	0.627323	0.72	0.489	0	B/My MPAL		MT-ND4	B/My MPAL
GMNN	0	0.46428	0.25	0.115	0	B/My MPAL		MT-CYB	B/My MPAL
TRIM38	0	0.709345	0.393	0.17	0	B/My MPAL		RTF1	B/My MPAL
HIST1H1C	0	1.66048	0.759	0.291	0	B/My MPAL		USP15	B/My MPAL
HIST1H4C	0	1.54922	0.672	0.362	0	B/My MPAL		SNRPE	B/My MPAL
HIST1H2BC	0	0.356175	0.204	0.096	0	B/My MPAL		LSM7	B/My MPAL
HIST1H2AC	0	0.566298	0.37	0.173	0	B/My MPAL		ATP5PF	B/My MPAL
HIST1H1E	0	0.345955	0.499	0.276	0	B/My MPAL		YWHAQ	B/My MPAL
HIST1H1D	0	1.49569	0.674	0.185	0	B/My MPAL		PNISR	B/My MPAL
HIST1H2AG	0	0.318602	0.193	0.06	0	B/My MPAL		SRSF10	B/My MPAL
HIST1H2BN	0	0.283374	0.149	0.054	0	B/My MPAL		DUT	B/My MPAL
HIST1H1B	0	1.04162	0.285	0.059	0	B/My MPAL		ENSA	B/My MPAL
PPP1R10	0	0.399004	0.375	0.207	0	B/My MPAL		EIF4H	B/My MPAL
NRM	0	0.324347	0.259	0.121	0	B/My MPAL		PA2G4	B/My MPAL
TNF	0	0.313026	0.213	0.078	0	B/My MPAL		EIF3I	B/My MPAL
HLA-DRA	0	0.707893	0.973	0.549	0	B/My MPAL		LSM4	B/My MPAL
HLA-DPA1	0	0.264305	0.853	0.435	0	B/My MPAL		NOL7	B/My MPAL
HLA-DPB1	0	0.390254	0.853	0.451	0	B/My MPAL		OSBPL8	B/My MPAL
RPL10A	0	0.51708	0.983	0.927	0	B/My MPAL		PSMA7	B/My MPAL
FKBP5	0	1.1532	0.46	0.194	0	B/My MPAL		SRRM1	B/My MPAL
SRSF3	0	0.606234	0.836	0.649	0	B/My MPAL		SRSF5	B/My MPAL
CDKN1A	0	0.539924	0.391	0.168	0	B/My MPAL		PPIG	B/My MPAL
BTBD9	0	0.251817	0.138	0.055	0	B/My MPAL		TUBA1B	B/My MPAL
CCND3	0	0.448443	0.699	0.496	0	B/My MPAL		HMGA1	B/My MPAL
HSP90AB1	0	0.620161	0.897	0.768	0	B/My MPAL		SRSF2	B/My MPAL
TNFRSF21	0	0.325436	0.16	0.068	0	B/My MPAL		RAB2A	B/My MPAL
KHDRBS2	0	0.308261	0.111	0.016	0	B/My MPAL		IRF2BP2	B/My MPAL
OGFRL1	0	0.699488	0.455	0.176	0	B/My MPAL		HSPB1	B/My MPAL
KCNQ5	0	0.583364	0.21	0.055	0	B/My MPAL		GNB1	T/My MPAL
CGAS	0	0.287589	0.194	0.063	0	B/My MPAL		DDOST	T/My MPAL
CD109	0	0.611745	0.299	0.085	0	B/My MPAL		STMN1	T/My MPAL
SYNCRIP	0	0.486913	0.533	0.3	0	B/My MPAL		MACF1	T/My MPAL
CD24	0	1.34836	0.491	0.062	0	B/My MPAL		ARMH1	T/My MPAL
FOXO3	0	0.371378	0.342	0.186	0	B/My MPAL		SRSF11	T/My MPAL
SESN1	0	0.323405	0.29	0.135	0	B/My MPAL		GLUL	T/My MPAL
CD164	0	0.392253	0.599	0.409	0	B/My MPAL		PTPRC	T/My MPAL
FYN	0	0.430676	0.29	0.141	0	B/My MPAL		MIR181A1HG	T/My MPAL
MAN1A1	0	1.78163	0.408	0.142	0	B/My MPAL		IRF2BP2	T/My MPAL
HDDC2	0	0.306223	0.353	0.186	0	B/My MPAL		ARID4B	T/My MPAL
EPB41L2	0	0.261434	0.195	0.066	0	B/My MPAL		LAPTM4A	T/My MPAL
CTGF	0	0.614652	0.177	0.011	0	B/My MPAL		CALM2	T/My MPAL
BCLAF1	0	0.360314	0.673	0.51	0	B/My MPAL		RTN4	T/My MPAL
HECA	0	0.47533	0.32	0.123	0	B/My MPAL		CAPG	T/My MPAL
UTRN	0	1.05919	0.528	0.233	0	B/My MPAL		VAMP8	T/My MPAL
SCAF8	0	0.283455	0.267	0.144	0	B/My MPAL		ACTR3	T/My MPAL
ARID1B	0	1.33428	0.733	0.297	0	B/My MPAL		UBXN4	T/My MPAL
SNX9	0	2.03086	0.413	0.117	0	B/My MPAL		PRPF40A	T/My MPAL
DYNLT1	0	0.35611	0.42	0.239	0	B/My MPAL		ITGA4	T/My MPAL
EZR	0	1.03995	0.789	0.433	0	B/My MPAL		GLS	T/My MPAL
SOD2	0	0.84571	0.554	0.347	0	B/My MPAL		SF3B1	T/My MPAL
WTAP	0	0.364243	0.585	0.409	0	B/My MPAL		HSPD1	T/My MPAL
QKI	0	0.441945	0.424	0.211	0	B/My MPAL		XRCC5	T/My MPAL
COX19	0	0.293421	0.35	0.198	0	B/My MPAL		LRRFIP1	T/My MPAL
NUDT1	0	0.329967	0.481	0.321	0	B/My MPAL		ANKRD28	T/My MPAL
GNA12	0	0.547399	0.321	0.083	0	B/My MPAL		STT3B	T/My MPAL
CYTH3	0	0.803278	0.237	0.026	0	B/My MPAL		SMARCC1	T/My MPAL
DAGLB	0	0.533521	0.312	0.122	0	B/My MPAL		GNAI2	T/My MPAL
THSD7A	0	0.664724	0.209	0.019	0	B/My MPAL		CD47	T/My MPAL
TSPAN13	0	0.32461	0.254	0.108	0	B/My MPAL		RAB7A	T/My MPAL
HDAC9	0	0.465441	0.255	0.113	0	B/My MPAL		CDV3	T/My MPAL
IGF2BP3	0	0.783953	0.293	0.03	0	B/My MPAL		TFDP2	T/My MPAL
NPY	0	1.39708	0.415	0.009	0	B/My MPAL		SPINK2	T/My MPAL
MPP6	0	0.400282	0.156	0.041	0	B/My MPAL		IGFBP7	T/My MPAL
CREB5	0	0.329072	0.148	0.036	0	B/My MPAL		HNRNPD	T/My MPAL
ZNRF2	0	0.255663	0.196	0.076	0	B/My MPAL		PLAC8	T/My MPAL
PURB	0	0.28024	0.219	0.102	0	B/My MPAL		HSD17B11	T/My MPAL
TNS3	0	0.290003	0.166	0.066	0	B/My MPAL		PIK3R1	T/My MPAL
ZNF92	0	0.311761	0.256	0.118	0	B/My MPAL		IQGAP2	T/My MPAL
RABGEF1	0	0.519416	0.229	0.078	0	B/My MPAL		SSBP2	T/My MPAL
AUTS2	0	2.69433	0.506	0.098	0	B/My MPAL		RNF130	T/My MPAL
LAT2	0	0.789159	0.727	0.352	0	B/My MPAL		SERPINB1	T/My MPAL
RFC2	0	0.29594	0.271	0.138	0	B/My MPAL		JARID2	T/My MPAL
CLIP2	0	0.274435	0.212	0.092	0	B/My MPAL		AIF1	T/My MPAL
GTF2I	0	0.267774	0.495	0.334	0	B/My MPAL		DDAH2	T/My MPAL
PTPN12	0	0.335959	0.221	0.101	0	B/My MPAL		CLIC1	T/My MPAL
CDK14	0	1.13989	0.344	0.051	0	B/My MPAL		RPS10	T/My MPAL
FAM133B	0	0.728489	0.592	0.3	0	B/My MPAL		HSP90AB1	T/My MPAL
AC002454.1	0	0.693793	0.278	0.125	0	B/My MPAL		PHIP	T/My MPAL
GNG11	0	0.738839	0.245	0.025	0	B/My MPAL		CD164	T/My MPAL
BRI3	0	0.325746	0.621	0.356	0	B/My MPAL		AMD1	T/My MPAL
SMURF1	0	0.401722	0.239	0.092	0	B/My MPAL		ABRACL	T/My MPAL
PDAP1	0	0.286798	0.474	0.311	0	B/My MPAL		CITED2	T/My MPAL
STAG3	0	0.422437	0.148	0.055	0	B/My MPAL		TCP1	T/My MPAL
SERPINE1	0	0.289245	0.148	0.049	0	B/My MPAL		CCT6A	T/My MPAL
AC007384.1	0	0.704254	0.294	0.049	0	B/My MPAL		LAT2	T/My MPAL
KMT2E	0	0.675976	0.798	0.559	0	B/My MPAL		AKAP9	T/My MPAL
CCDC71L	0	0.309932	0.196	0.06	0	B/My MPAL		CDK6	T/My MPAL
IFRD1	0	0.562909	0.444	0.303	0	B/My MPAL		BRI3	T/My MPAL
FAM3C	0	0.418826	0.237	0.085	0	B/My MPAL		CUX1	T/My MPAL
TSPAN33	0	0.304149	0.201	0.055	0	B/My MPAL		KMT2C	T/My MPAL
MKLN1	0	0.463836	0.333	0.169	0	B/My MPAL		DNAJB6	T/My MPAL
EXOC4	0	0.393885	0.308	0.175	0	B/My MPAL		ESYT2	T/My MPAL
MTPN	0	0.375385	0.664	0.465	0	B/My MPAL		PLP2	T/My MPAL
HIPK2	0	0.566392	0.273	0.12	0	B/My MPAL		MSN	T/My MPAL
BRAF	0	0.420995	0.375	0.184	0	B/My MPAL		ITM2A	T/My MPAL
EZH2	0	0.347863	0.286	0.142	0	B/My MPAL		BCAP31	T/My MPAL
DNAJB6	0	0.334226	0.673	0.484	0	B/My MPAL		PCM1	T/My MPAL
IL3RA	0	0.424119	0.27	0.108	0	B/My MPAL		GNAQ	T/My MPAL
PRKX	0	0.558404	0.363	0.16	0	B/My MPAL		SET	T/My MPAL
OFD1	0	0.379427	0.404	0.209	0	B/My MPAL		TALDO1	T/My MPAL
GPM6B	0	0.457435	0.215	0.042	0	B/My MPAL		LSP1	T/My MPAL
SH3KBP1	0	0.733825	0.578	0.367	0	B/My MPAL		CD81	T/My MPAL
EIF1AX	0	0.377078	0.567	0.39	0	B/My MPAL		TAF10	T/My MPAL
USP9X	0	0.416794	0.348	0.178	0	B/My MPAL		NUCB2	T/My MPAL
DDX3X	0	0.547065	0.705	0.478	0	B/My MPAL		EIF3M	T/My MPAL
TSC22D3	0	0.39348	0.915	0.679	0	B/My MPAL		CD82	T/My MPAL
SLC25A5	0	0.344292	0.839	0.694	0	B/My MPAL		RTN3	T/My MPAL
UPF3B	0	0.255693	0.303	0.173	0	B/My MPAL		PPP1R14B	T/My MPAL
THOC2	0	0.376702	0.449	0.286	0	B/My MPAL		RASGRP2	T/My MPAL
STAG2	0	0.277258	0.429	0.276	0	B/My MPAL		CELF2	T/My MPAL
FHL1	0	0.946665	0.473	0.111	0	B/My MPAL		HNRNPF	T/My MPAL
PRAG1	0	0.267574	0.125	0.027	0	B/My MPAL		NCOA4	T/My MPAL
MSRA	0	0.467841	0.353	0.14	0	B/My MPAL		PTEN	T/My MPAL
BLK	0	0.88364	0.424	0.095	0	B/My MPAL		ETV6	T/My MPAL
ZDHHC2	0	0.509347	0.279	0.089	0	B/My MPAL		SLC38A2	T/My MPAL
PCM1	0	0.298632	0.55	0.386	0	B/My MPAL		ATP5F1B	T/My MPAL
PSD3	0	2.22479	0.434	0.024	0	B/My MPAL		RAP1B	T/My MPAL
CSGALNACT1	0	1.18001	0.327	0.061	0	B/My MPAL		OSBPL8	T/My MPAL
EGR3	0	0.642158	0.141	0.012	0	B/My MPAL		PPP1R12A	T/My MPAL
TNFRSF10D	0	0.390227	0.164	0.031	0	B/My MPAL		CHST11	T/My MPAL
ENTPD4	0	0.388744	0.24	0.088	0	B/My MPAL		MED13L	T/My MPAL
AC044849.1	0	0.329245	0.184	0.043	0	B/My MPAL		MRPL57	T/My MPAL
KAT6A	0	0.318246	0.348	0.204	0	B/My MPAL		APEX1	T/My MPAL
PRKDC	0	0.38551	0.469	0.283	0	B/My MPAL		MAX	T/My MPAL
RB1CC1	0	0.386783	0.51	0.322	0	B/My MPAL		HSP90AA1	T/My MPAL
LYPLA1	0	0.310956	0.482	0.325	0	B/My MPAL		ANP32A	T/My MPAL
RPS20	0	0.520122	0.97	0.775	0	B/My MPAL		SRRM2	T/My MPAL
CHD7	0	0.63171	0.325	0.056	0	B/My MPAL		YPEL3	T/My MPAL
NCOA2	0	0.644423	0.306	0.113	0	B/My MPAL		CORO1A	T/My MPAL
ZNF704	0	0.435876	0.156	0.029	0	B/My MPAL		CHD9	T/My MPAL
PAG1	0	0.906468	0.453	0.202	0	B/My MPAL		ANKRD11	T/My MPAL
FABP5	0	0.519335	0.456	0.263	0	B/My MPAL		EIF4A1	T/My MPAL
CPNE3	0	0.330389	0.323	0.152	0	B/My MPAL		NUFIP2	T/My MPAL
TP53INP1	0	0.47143	0.211	0.107	0	B/My MPAL		STAT3	T/My MPAL
STK3	0	0.275833	0.163	0.065	0	B/My MPAL		CALCOCO2	T/My MPAL
YWHAZ	0	0.268426	0.877	0.719	0	B/My MPAL		LUC7L3	T/My MPAL
BAALC	0	0.68276	0.372	0.113	0	B/My MPAL		BPTF	T/My MPAL
EIF3E	0	0.397146	0.879	0.693	0	B/My MPAL		JPT1	T/My MPAL
MED30	0	0.352172	0.44	0.281	0	B/My MPAL		CD7	T/My MPAL
ATAD2	0	0.319627	0.272	0.149	0	B/My MPAL		SMCHD1	T/My MPAL
ASAP1	0	0.25146	0.232	0.111	0	B/My MPAL		MYL12B	T/My MPAL
NDRG1	0	0.295069	0.283	0.15	0	B/My MPAL		ROCK1	T/My MPAL
AGO2	0	0.719438	0.428	0.165	0	B/My MPAL		TOP1	T/My MPAL
PTK2	0	0.672737	0.264	0.033	0	B/My MPAL		GNAS	T/My MPAL
DOCK8	0	0.453305	0.502	0.325	0	B/My MPAL		PRSS57	T/My MPAL
UHRF2	0	0.460496	0.413	0.2	0	B/My MPAL		GNA15	T/My MPAL
PLIN2	0	0.722575	0.619	0.314	0	B/My MPAL		MAP2K2	T/My MPAL
MOB3B	0	0.253161	0.143	0.058	0	B/My MPAL		ICAM3	T/My MPAL
TOPORS	0	0.291879	0.28	0.148	0	B/My MPAL		CALR	T/My MPAL
DNAJA1	0	0.676076	0.69	0.464	0	B/My MPAL		LYL1	T/My MPAL
B4GALT1	0	0.405541	0.377	0.191	0	B/My MPAL		TPM4	T/My MPAL
UBE2R2	0	0.254852	0.406	0.232	0	B/My MPAL		HSH2D	T/My MPAL
CD72	0	0.413811	0.252	0.066	0	B/My MPAL		JUND	T/My MPAL
RECK	0	0.402696	0.235	0.061	0	B/My MPAL		ACTN4	T/My MPAL
RNF38	0	0.365246	0.301	0.143	0	B/My MPAL		TGFB1	T/My MPAL
PAX5	0	1.29634	0.509	0.039	0	B/My MPAL		UBE2S	T/My MPAL
ZCCHC7	0	1.81836	0.792	0.206	0	B/My MPAL		RPS4Y1	T/My MPAL
SMC5	0	0.354786	0.379	0.233	0	B/My MPAL		COMT	T/My MPAL
CEMIP2	0	1.48345	0.461	0.106	0	B/My MPAL		MYH9	T/My MPAL
ABHD17B	0	0.880355	0.445	0.134	0	B/My MPAL		RAC2	T/My MPAL
TLE4	0	0.639136	0.617	0.335	0	B/My MPAL		LGALS1	T/My MPAL
TLE1	0	0.383844	0.201	0.069	0	B/My MPAL		DDX17	T/My MPAL
SPIN1	0	0.257847	0.26	0.141	0	B/My MPAL		ATP5PO	T/My MPAL
GADD45G	0	1.21743	0.228	0.043	0	B/My MPAL		TTC3	T/My MPAL
NFIL3	0	0.434393	0.308	0.113	0	B/My MPAL		PTTG1IP	T/My MPAL
SUSD3	0	0.271931	0.192	0.092	0	B/My MPAL		MT-CO1	T/My MPAL
NR4A3	0	0.389003	0.174	0.046	0	B/My MPAL		MT-ATP6	T/My MPAL
PHF19	0	0.294353	0.265	0.147	0	B/My MPAL		MT-ND4	T/My MPAL
GSN	0	0.363809	0.45	0.263	0	B/My MPAL		MT-CYB	T/My MPAL
STRBP	0	0.639774	0.415	0.154	0	B/My MPAL		GAS5	T/My MPAL
PSMB7	0	0.266468	0.544	0.387	0	B/My MPAL		SNHG6	T/My MPAL
ARPC5L	0	0.711968	0.622	0.352	0	B/My MPAL		SNHG29	T/My MPAL
PBX3	0	0.599716	0.283	0.058	0	B/My MPAL		H3-3B	T/My MPAL
ZBTB43	0	0.277935	0.3	0.158	0	B/My MPAL		MT-RNR2	T/My MPAL
ENG	0	0.294819	0.209	0.105	0	B/My MPAL		MT-RNR1	T/My MPAL
SET	0	0.549811	0.837	0.624	0	B/My MPAL		GPX1	T/My MPAL
IER5L	0	0.518214	0.169	0.059	0	B/My MPAL		NCOR1	T/My MPAL
PRRC2B	0	0.341206	0.418	0.249	0	B/My MPAL		HINT1	T/My MPAL
RAPGEF1	0	0.722813	0.335	0.114	0	B/My MPAL		PTPN6	T/My MPAL
TTF1	0	0.539596	0.362	0.142	0	B/My MPAL		SCAF11	T/My MPAL
EGFL7	0	0.337843	0.347	0.193	0	B/My MPAL		VAPA	T/My MPAL
SNHG7	0	0.640862	0.8	0.503	0	B/My MPAL		DYNLL1	T/My MPAL
LCN6	0	0.257788	0.121	0.017	0	B/My MPAL		RBBP4	T/My MPAL
LCN8	0	0.278908	0.115	0.007	0	B/My MPAL		TPR	T/My MPAL
TUBB4B	0	0.716004	0.688	0.472	0	B/My MPAL		MTPN	T/My MPAL
CD81	0	1.30007	0.806	0.267	0	B/My MPAL		TKT	T/My MPAL
KCNQ1OT1	0	0.58653	0.196	0.098	0	B/My MPAL		AKAP13	T/My MPAL
RPL27A	0	0.350706	0.974	0.844	0	B/My MPAL		HP1BP3	T/My MPAL
SWAP70	0	0.382721	0.31	0.145	0	B/My MPAL		PTGES3	T/My MPAL
SBF2	0	0.388184	0.216	0.064	0	B/My MPAL		SSBP1	T/My MPAL
PDE3B	0	0.972756	0.354	0.168	0	B/My MPAL		CANX	T/My MPAL
HIPK3	0	0.304797	0.29	0.144	0	B/My MPAL		ARPC5	T/My MPAL
LMO2	0	1.21561	0.69	0.228	0	B/My MPAL		HADHA	T/My MPAL
PPP1R14B	0	0.979203	0.67	0.276	0	B/My MPAL		HNRNPR	T/My MPAL
NEAT1	0	1.15807	0.891	0.636	0	B/My MPAL		IKZF1	T/My MPAL
RNASEH2C	0	0.31466	0.533	0.356	0	B/My MPAL		SRSF9	T/My MPAL
PPP6R3	0	0.406992	0.329	0.176	0	B/My MPAL		PGK1	T/My MPAL
SPCS2	0	0.343979	0.547	0.363	0	B/My MPAL		SPI1	T/My MPAL
NDUFC2	0	0.343943	0.552	0.364	0	B/My MPAL		ALDOA	T/My MPAL
GAB2	0	1.08338	0.416	0.163	0	B/My MPAL		SNHG8	T/My MPAL
AP003086.1	0	0.889445	0.276	0.038	0	B/My MPAL		SRP9	T/My MPAL
TAF1D	0	0.411376	0.606	0.407	0	B/My MPAL		TAGLN2	T/My MPAL
MAML2	0	1.16483	0.34	0.062	0	B/My MPAL		ZEB2	T/My MPAL
ATM	0	0.343779	0.344	0.2	0	B/My MPAL		GSTP1	T/My MPAL
ZC3H12C	0	0.479422	0.189	0.01	0	B/My MPAL		PRDX5	T/My MPAL
PTS	0	0.30175	0.282	0.14	0	B/My MPAL		NUCKS1	T/My MPAL
SIK3	0	0.32088	0.346	0.153	0	B/My MPAL		EEF2	T/My MPAL
KMT2A	0	0.305321	0.396	0.24	0	B/My MPAL		NCL	T/My MPAL
H2AFX	0	0.563003	0.369	0.184	0	B/My MPAL		SAT1	T/My MPAL
UBASH3B	0	1.22761	0.529	0.171	0	B/My MPAL		TXNIP	T/My MPAL
IDI1	0	0.544872	0.538	0.275	0	B/My MPAL
KLF6	0	0.267823	0.931	0.715	0	B/My MPAL
CELF2	0	0.441124	0.675	0.509	0	B/My MPAL
NUDT5	0	0.302408	0.405	0.253	0	B/My MPAL
CAMK1D	0	0.612532	0.32	0.13	0	B/My MPAL
FRMD4A	0	0.280946	0.135	0.04	0	B/My MPAL
OTUD1	0	0.732066	0.314	0.086	0	B/My MPAL
ABI1	0	0.254716	0.426	0.28	0	B/My MPAL
WAC	0	0.418136	0.525	0.319	0	B/My MPAL
KIF5B	0	0.264941	0.574	0.419	0	B/My MPAL
NRP1	0	0.483139	0.161	0.009	0	B/My MPAL
PARD3	0	0.626859	0.201	0.03	0	B/My MPAL
CCNY	0	0.400556	0.359	0.176	0	B/My MPAL
MAPK8	0	0.431209	0.256	0.127	0	B/My MPAL
WDFY4	0	0.269198	0.176	0.05	0	B/My MPAL
ARID5B	0	0.641346	0.326	0.165	0	B/My MPAL
JMJD1C	0	1.05717	0.742	0.394	0	B/My MPAL
HNRNPH3	0	0.34745	0.614	0.459	0	B/My MPAL
DDX21	0	0.352512	0.584	0.421	0	B/My MPAL
DDIT4	0	0.824644	0.644	0.285	0	B/My MPAL
KAT6B	0	0.347276	0.392	0.248	0	B/My MPAL
TSPAN14	0	0.681107	0.444	0.173	0	B/My MPAL
LINC01374	0	0.358523	0.106	0.015	0	B/My MPAL
CPEB3	0	0.361205	0.15	0.026	0	B/My MPAL
2023-03-05	0	0.342976	0.325	0.17	0	B/My MPAL
HHEX	0	0.457631	0.393	0.232	0	B/My MPAL
PDLIM1	0	0.321398	0.583	0.282	0	B/My MPAL
BLNK	0	0.378236	0.2	0.045	0	B/My MPAL
DNTT	0	1.34061	0.389	0.186	0	B/My MPAL
TM9SF3	0	0.661442	0.482	0.221	0	B/My MPAL
PIK3AP1	0	0.360139	0.346	0.145	0	B/My MPAL
LCOR	0	0.259733	0.355	0.213	0	B/My MPAL
R3HCC1L	0	0.305788	0.18	0.067	0	B/My MPAL
NDUFB8	0	0.445376	0.566	0.313	0	B/My MPAL
ARL3	0	0.274829	0.219	0.088	0	B/My MPAL
BORCS7	0	0.254357	0.351	0.215	0	B/My MPAL
NT5C2	0	0.434635	0.341	0.193	0	B/My MPAL
SHOC2	0	0.658516	0.412	0.221	0	B/My MPAL
TCF7L2	0	0.431193	0.262	0.1	0	B/My MPAL
FAM204A	0	0.275618	0.447	0.298	0	B/My MPAL
GRK5	0	0.712222	0.23	0.046	0	B/My MPAL
CHST15	0	0.389195	0.193	0.034	0	B/My MPAL
CTBP2	0	0.606203	0.313	0.097	0	B/My MPAL
PTPRE	0	0.525873	0.516	0.267	0	B/My MPAL
MKI67	0	0.405484	0.229	0.091	0	B/My MPAL
MGMT	0	0.654646	0.489	0.238	0	B/My MPAL
ECHS1	0	0.380774	0.482	0.285	0	B/My MPAL
ERC1	0	0.537363	0.274	0.114	0	B/My MPAL
ADIPOR2	0	0.551271	0.282	0.112	0	B/My MPAL
CD9	0	1.95885	0.642	0.147	0	B/My MPAL
CHD4	0	0.305104	0.472	0.307	0	B/My MPAL
RIMKLB	0	0.512858	0.246	0.078	0	B/My MPAL
CD69	0	0.822751	0.559	0.412	0	B/My MPAL
CLEC2B	0	0.291338	0.635	0.399	0	B/My MPAL
YBX3	0	1.74294	0.885	0.412	0	B/My MPAL
EMP1	0	0.574022	0.274	0.09	0	B/My MPAL
EPS8	0	1.34247	0.309	0.063	0	B/My MPAL
LRMP	0	0.618362	0.407	0.143	0	B/My MPAL
KRAS	0	0.422528	0.494	0.283	0	B/My MPAL
CCDC91	0	0.306908	0.304	0.178	0	B/My MPAL
DNM1L	0	0.300937	0.353	0.215	0	B/My MPAL
NR4A1	0	1.60281	0.441	0.135	0	B/My MPAL
CBX5	0	0.340789	0.346	0.185	0	B/My MPAL
MYL6B	0	0.339165	0.425	0.26	0	B/My MPAL
PTGES3	0	0.329004	0.727	0.581	0	B/My MPAL
NACA	0	0.364767	0.986	0.935	0	B/My MPAL
DDIT3	0	0.558378	0.347	0.195	0	B/My MPAL
LLPH	0	0.318662	0.361	0.195	0	B/My MPAL
IRAK3	0	0.52492	0.298	0.139	0	B/My MPAL
RAP1B	0	0.358581	0.712	0.54	0	B/My MPAL
SLC35E3	0	0.944316	0.243	0.09	0	B/My MPAL
MDM2	0	0.925298	0.357	0.161	0	B/My MPAL
CPM	0	0.600369	0.214	0.033	0	B/My MPAL
CNOT2	0	0.830153	0.549	0.304	0	B/My MPAL
TBC1D15	0	0.351759	0.279	0.137	0	B/My MPAL
ATXN7L3B	0	0.262589	0.37	0.222	0	B/My MPAL
KRR1	0	0.351987	0.431	0.253	0	B/My MPAL
NAP1L1	0	0.621916	0.841	0.665	0	B/My MPAL
CSRP2	0	0.522887	0.223	0.046	0	B/My MPAL
SYT1	0	0.983772	0.273	0.008	0	B/My MPAL
PPP1R12A	0	0.334219	0.509	0.343	0	B/My MPAL
ATP2B1	0	0.258972	0.417	0.262	0	B/My MPAL
BTG1	0	0.730762	0.96	0.766	0	B/My MPAL
SOCS2	0	1.95539	0.745	0.128	0	B/My MPAL
VEZT	0	0.403787	0.307	0.161	0	B/My MPAL
CHPT1	0	0.323233	0.381	0.224	0	B/My MPAL
GNPTAB	0	0.321001	0.408	0.259	0	B/My MPAL
CHST11	0	0.720091	0.526	0.272	0	B/My MPAL
WASHC4	0	0.423932	0.344	0.173	0	B/My MPAL
C12orf75	0	0.528593	0.481	0.227	0	B/My MPAL
ARPC3	0	0.478489	0.941	0.8	0	B/My MPAL
SH2B3	0	0.285133	0.288	0.148	0	B/My MPAL
MED13L	0	1.18247	0.721	0.308	0	B/My MPAL
VSIG10	0	0.257058	0.121	0.034	0	B/My MPAL
PEBP1	0	0.594035	0.754	0.512	0	B/My MPAL
BCL7A	0	0.641027	0.39	0.188	0	B/My MPAL
MLXIP	0	0.504275	0.426	0.236	0	B/My MPAL
RSRC2	0	0.488114	0.612	0.432	0	B/My MPAL
KMT5A	0	0.270001	0.218	0.088	0	B/My MPAL
RILPL2	0	0.450883	0.584	0.368	0	B/My MPAL
UBC	0	0.62846	0.989	0.904	0	B/My MPAL
RAN	0	0.355392	0.731	0.597	0	B/My MPAL
SFSWAP	0	0.255882	0.362	0.215	0	B/My MPAL
SAP18	0	0.317453	0.781	0.633	0	B/My MPAL
SKA3	0	0.255335	0.162	0.054	0	B/My MPAL
FLT3	0	0.895828	0.572	0.201	0	B/My MPAL
PAN3	0	1.53879	0.748	0.286	0	B/My MPAL
POMP	0	0.673072	0.789	0.54	0	B/My MPAL
UBL3	0	0.613797	0.36	0.142	0	B/My MPAL
HMGB1	0	1.40342	0.985	0.828	0	B/My MPAL
ALOX5AP	0	0.294825	0.467	0.239	0	B/My MPAL
STARD13	0	0.314051	0.14	0.006	0	B/My MPAL
LHFPL6	0	0.966811	0.27	0.023	0	B/My MPAL
FOXO1	0	0.89767	0.355	0.073	0	B/My MPAL
ELF1	0	0.797559	0.786	0.528	0	B/My MPAL
TPT1	0	1.01339	0.997	0.976	0	B/My MPAL
ESD	0	0.261939	0.487	0.324	0	B/My MPAL
RB1	0	0.391788	0.437	0.287	0	B/My MPAL
LPAR6	0	0.581068	0.337	0.133	0	B/My MPAL
FNDC3A	0	0.526136	0.31	0.148	0	B/My MPAL
DLEU2	0	0.251198	0.24	0.112	0	B/My MPAL
INTS6	0	0.410514	0.327	0.167	0	B/My MPAL
SUGT1	0	0.51452	0.422	0.243	0	B/My MPAL
PCDH9	0	0.447869	0.145	0.04	0	B/My MPAL
KLF12	0	0.459666	0.219	0.079	0	B/My MPAL
MYCBP2	0	0.839375	0.661	0.351	0	B/My MPAL
SPRY2	0	1.18098	0.461	0.073	0	B/My MPAL
STK24	0	0.477347	0.396	0.174	0	B/My MPAL
UBAC2	0	0.292566	0.389	0.236	0	B/My MPAL
EFNB2	0	0.320518	0.138	0.011	0	B/My MPAL
ARGLU1	0	0.359524	0.783	0.589	0	B/My MPAL
IRS2	0	1.4882	0.669	0.205	0	B/My MPAL
ING1	0	0.38421	0.287	0.125	0	B/My MPAL
ATP11A	0	0.317069	0.21	0.083	0	B/My MPAL
CCNB1IP1	0	0.294783	0.368	0.232	0	B/My MPAL
HNRNPC	0	0.395549	0.858	0.69	0	B/My MPAL
CHMP4A	0	0.306634	0.371	0.196	0	B/My MPAL
CLEC14A	0	0.857459	0.255	0.017	0	B/My MPAL
PNN	0	0.559393	0.749	0.499	0	B/My MPAL
FBXO33	0	0.445643	0.338	0.134	0	B/My MPAL
FKBP3	0	0.344824	0.425	0.251	0	B/My MPAL
MIS18BP1	0	0.893716	0.649	0.345	0	B/My MPAL
SOS2	0	0.312662	0.25	0.116	0	B/My MPAL
DDHD1	0	0.288796	0.286	0.133	0	B/My MPAL
CDKN3	0	0.347028	0.187	0.063	0	B/My MPAL
KTN1	0	0.384816	0.602	0.412	0	B/My MPAL
PELI2	0	0.445875	0.246	0.124	0	B/My MPAL
DAAM1	0	0.411536	0.235	0.086	0	B/My MPAL
ZFP36L1	0	0.552926	0.533	0.326	0	B/My MPAL
SIPA1L1	0	0.487068	0.219	0.091	0	B/My MPAL
SPTLC2	0	0.664839	0.446	0.271	0	B/My MPAL
SNW1	0	0.329847	0.465	0.29	0	B/My MPAL
FOXN3	0	0.955111	0.611	0.306	0	B/My MPAL
CALM1	0	0.789853	0.944	0.744	0	B/My MPAL
TCL1A	0	1.50694	0.503	0.067	0	B/My MPAL
YY1	0	0.27159	0.542	0.388	0	B/My MPAL
PPP2R5C	0	0.807302	0.551	0.239	0	B/My MPAL
HSP90AA1	0	1.46164	0.958	0.794	0	B/My MPAL
EIF5	0	0.648383	0.798	0.58	0	B/My MPAL
GPR132	0	0.36937	0.172	0.039	0	B/My MPAL
IGHM	0	0.827252	0.542	0.151	0	B/My MPAL
CYFIP1	0	0.455597	0.196	0.062	0	B/My MPAL
MTMR10	0	0.254567	0.187	0.073	0	B/My MPAL
KLF13	0	0.571848	0.508	0.242	0	B/My MPAL
GREM1	0	0.633033	0.189	0.003	0	B/My MPAL
INO80	0	0.338807	0.291	0.138	0	B/My MPAL
NUSAP1	0	0.411943	0.242	0.094	0	B/My MPAL
TMEM87A	0	0.473803	0.404	0.219	0	B/My MPAL
GABPB1-AS1	0	0.798276	0.576	0.275	0	B/My MPAL
ADAM10	0	0.260084	0.408	0.254	0	B/My MPAL
SLTM	0	0.271086	0.562	0.406	0	B/My MPAL
VPS13C	0	0.273837	0.407	0.256	0	B/My MPAL
PCLAF	0	0.794615	0.342	0.137	0	B/My MPAL
SMAD3	0	0.618231	0.308	0.089	0	B/My MPAL
ARIH1	0	0.597563	0.447	0.232	0	B/My MPAL
NEIL1	0	0.477653	0.119	0.041	0	B/My MPAL
PEAK1	0	0.473093	0.192	0.064	0	B/My MPAL
PDE8A	0	0.423733	0.184	0.037	0	B/My MPAL
AKAP13	0	1.00921	0.7	0.419	0	B/My MPAL
ISG20	0	0.359341	0.423	0.254	0	B/My MPAL
IQGAP1	0	0.683537	0.774	0.476	0	B/My MPAL
MEF2A	0	1.59767	0.569	0.219	0	B/My MPAL
LRRK1	0	0.30255	0.179	0.063	0	B/My MPAL
MPG	0	0.35511	0.54	0.353	0	B/My MPAL
UBE2I	0	0.282133	0.672	0.508	0	B/My MPAL
CRAMP1	0	0.251916	0.163	0.051	0	B/My MPAL
RPS2	0	0.727617	0.994	0.948	0	B/My MPAL
SLC9A3R2	0	0.741552	0.252	0.051	0	B/My MPAL
NTHL1	0	0.458782	0.306	0.114	0	B/My MPAL
ECI1	0	0.364671	0.313	0.133	0	B/My MPAL
SRRM2	0	0.30784	0.797	0.626	0	B/My MPAL
CREBBP	0	0.422616	0.358	0.18	0	B/My MPAL
CARHSP1	0	0.619551	0.568	0.294	0	B/My MPAL
USP7	0	0.291524	0.318	0.166	0	B/My MPAL
C16orf72	0	0.415	0.36	0.192	0	B/My MPAL
SNX29	0	0.369942	0.245	0.121	0	B/My MPAL
NTAN1	0	0.30412	0.29	0.138	0	B/My MPAL
PRKCB	0	0.559272	0.551	0.387	0	B/My MPAL
TNRC6A	0	0.26782	0.275	0.141	0	B/My MPAL
NSMCE1	0	0.657583	0.461	0.27	0	B/My MPAL
CD19	0	0.400525	0.272	0.066	0	B/My MPAL
QPRT	0	0.582616	0.271	0.052	0	B/My MPAL
MAZ	0	0.28179	0.523	0.362	0	B/My MPAL
FUS	0	0.570949	0.841	0.686	0	B/My MPAL
ORC6	0	0.286054	0.198	0.077	0	B/My MPAL
TENT4B	0	0.711116	0.293	0.091	0	B/My MPAL
CHD9	0	0.343593	0.507	0.316	0	B/My MPAL
FTO	0	0.338326	0.195	0.077	0	B/My MPAL
CSNK2A2	0	0.339789	0.262	0.095	0	B/My MPAL
NFATC3	0	0.298385	0.386	0.225	0	B/My MPAL
TERF2	0	0.621137	0.255	0.076	0	B/My MPAL
EXOSC6	0	0.357596	0.35	0.169	0	B/My MPAL
ZFHX3	0	0.503495	0.26	0.062	0	B/My MPAL
GLG1	0	0.528565	0.389	0.224	0	B/My MPAL
VAT1L	0	0.477223	0.162	0.005	0	B/My MPAL
CENPN	0	0.253528	0.205	0.092	0	B/My MPAL
PLCG2	0	0.775329	0.48	0.173	0	B/My MPAL
C16orf74	0	0.314758	0.232	0.087	0	B/My MPAL
MAP1LC3B	0	1.01976	0.809	0.49	0	B/My MPAL
SLC7A5	0	0.305931	0.3	0.15	0	B/My MPAL
ANKRD11	0	0.545755	0.632	0.414	0	B/My MPAL
RPL13	0	0.260922	0.996	0.982	0	B/My MPAL
RFLNB	0	0.406807	0.456	0.228	0	B/My MPAL
NUP88	0	0.343131	0.267	0.12	0	B/My MPAL
C1QBP	0	0.391654	0.651	0.487	0	B/My MPAL
EIF4A1	0	0.841112	0.763	0.502	0	B/My MPAL
GAS7	0	0.37239	0.345	0.164	0	B/My MPAL
MPRIP	0	0.315696	0.385	0.163	0	B/My MPAL
RASD1	0	1.1439	0.254	0.063	0	B/My MPAL
AC007952.4	0	0.411694	0.354	0.137	0	B/My MPAL
RAB34	0	0.56346	0.436	0.174	0	B/My MPAL
RPL23A	0	0.405449	0.986	0.917	0	B/My MPAL
NUFIP2	0	0.806643	0.595	0.295	0	B/My MPAL
SSH2	0	0.487071	0.568	0.38	0	B/My MPAL
SUZ12	0	0.310033	0.391	0.236	0	B/My MPAL
RPL23	0	0.806589	0.96	0.758	0	B/My MPAL
KRT10	0	0.3024	0.633	0.455	0	B/My MPAL
EIF1	0	0.423003	0.997	0.97	0	B/My MPAL
JUP	0	0.37369	0.382	0.212	0	B/My MPAL
GPATCH8	0	0.357345	0.399	0.221	0	B/My MPAL
KANSL1	0	0.493371	0.483	0.263	0	B/My MPAL
ZNF652	0	0.35736	0.246	0.104	0	B/My MPAL
PHB	0	0.901444	0.664	0.355	0	B/My MPAL
SPAG9	0	0.33069	0.417	0.235	0	B/My MPAL
NME1	0	0.389817	0.375	0.218	0	B/My MPAL
SCPEP1	0	0.403871	0.38	0.176	0	B/My MPAL
YPEL2	0	0.308597	0.226	0.104	0	B/My MPAL
TLK2	0	0.310602	0.281	0.126	0	B/My MPAL
MAP3K3	0	0.309988	0.239	0.108	0	B/My MPAL
PSMC5	0	0.260566	0.536	0.388	0	B/My MPAL
CD79B	0	0.861958	0.665	0.185	0	B/My MPAL
DDX5	0	0.506439	0.973	0.87	0	B/My MPAL
BPTF	0	0.318735	0.522	0.345	0	B/My MPAL
CDC42EP4	0	0.426587	0.166	0.027	0	B/My MPAL
H3F3B	0	0.851716	0.997	0.781	0	B/My MPAL
UBALD2	0	1.21898	0.711	0.337	0	B/My MPAL
CYGB	0	0.411589	0.162	0.019	0	B/My MPAL
MXRA7	0	0.657919	0.296	0.054	0	B/My MPAL
JMJD6	0	0.381466	0.338	0.176	0	B/My MPAL
TK1	0	0.393262	0.226	0.095	0	B/My MPAL
CBX4	0	1.50068	0.583	0.17	0	B/My MPAL
TBC1D16	0	0.533287	0.219	0.038	0	B/My MPAL
ACTG1	0	0.415262	0.965	0.861	0	B/My MPAL
MRPL12	0	0.312857	0.282	0.128	0	B/My MPAL
ALYREF	0	0.456218	0.406	0.174	0	B/My MPAL
CSNK1D	0	0.266593	0.434	0.28	0	B/My MPAL
FOXK2	0	0.38752	0.267	0.099	0	B/My MPAL
TYMS	0	0.71596	0.329	0.183	0	B/My MPAL
YES1	0	0.519058	0.223	0.093	0	B/My MPAL
SMCHD1	0	0.476975	0.614	0.422	0	B/My MPAL
ANKRD12	0	0.353215	0.592	0.407	0	B/My MPAL
LDLRAD4	0	0.98785	0.492	0.163	0	B/My MPAL
RNMT	0	0.342994	0.491	0.301	0	B/My MPAL
NPC1	0	0.30631	0.175	0.052	0	B/My MPAL
MAPRE2	0	0.32341	0.382	0.241	0	B/My MPAL
INO80C	0	0.274544	0.198	0.095	0	B/My MPAL
GALNT1	0	0.65141	0.41	0.158	0	B/My MPAL
SETBP1	0	0.516881	0.171	0.038	0	B/My MPAL
PIAS2	0	0.296252	0.226	0.098	0	B/My MPAL
MEX3C	0	0.328329	0.293	0.131	0	B/My MPAL
MBD2	0	0.508141	0.401	0.139	0	B/My MPAL
TCF4	0	1.69183	0.618	0.136	0	B/My MPAL
PMAIP1	0	2.32533	0.838	0.307	0	B/My MPAL
PHLPP1	0	0.334783	0.186	0.054	0	B/My MPAL
CYB5A	0	0.259824	0.278	0.148	0	B/My MPAL
ZNF407	0	0.303517	0.163	0.055	0	B/My MPAL
SNRPB	0	0.432106	0.726	0.574	0	B/My MPAL
NOP56	0	0.363235	0.435	0.276	0	B/My MPAL
BMP2	0	0.267627	0.104	0.007	0	B/My MPAL
ASXL1	0	0.573687	0.474	0.235	0	B/My MPAL
COMMD7	0	0.396472	0.391	0.181	0	B/My MPAL
RBM39	0	0.510956	0.915	0.729	0	B/My MPAL
PPP1R16B	0	0.568311	0.286	0.096	0	B/My MPAL
ZHX3	0	0.341681	0.135	0.027	0	B/My MPAL
CHD6	0	0.306861	0.314	0.176	0	B/My MPAL
MYBL2	0	0.321732	0.194	0.068	0	B/My MPAL
OSER1	0	0.531282	0.435	0.213	0	B/My MPAL
ZMYND8	0	0.426306	0.316	0.126	0	B/My MPAL
NCOA3	0	0.348496	0.311	0.165	0	B/My MPAL
PREX1	0	0.261786	0.309	0.17	0	B/My MPAL
ZFAS1	0	0.26504	0.895	0.715	0	B/My MPAL
SNAI1	0	0.733311	0.207	0.043	0	B/My MPAL
BCAS4	0	0.662778	0.349	0.075	0	B/My MPAL
ADNP	0	0.336076	0.299	0.143	0	B/My MPAL
RBM38	0	0.9251	0.568	0.227	0	B/My MPAL
GNAS	0	1.45974	0.976	0.674	0	B/My MPAL
TPD52L2	0	0.50367	0.44	0.201	0	B/My MPAL
MIDN	0	0.557651	0.505	0.303	0	B/My MPAL
TCF3	0	0.440459	0.353	0.164	0	B/My MPAL
KLF16	0	0.274136	0.199	0.076	0	B/My MPAL
MKNK2	0	0.595027	0.452	0.227	0	B/My MPAL
MOB3A	0	0.751667	0.483	0.183	0	B/My MPAL
GADD45B	0	0.725889	0.723	0.49	0	B/My MPAL
GNG7	0	0.43696	0.251	0.104	0	B/My MPAL
MAP2K2	0	0.360781	0.569	0.348	0	B/My MPAL
UHRF1	0	0.268605	0.298	0.139	0	B/My MPAL
INSR	0	0.71703	0.382	0.102	0	B/My MPAL
HNRNPM	0	0.322741	0.718	0.544	0	B/My MPAL
CDKN2D	0	0.685761	0.594	0.354	0	B/My MPAL
ZNF791	0	0.477844	0.329	0.124	0	B/My MPAL
IER2	0	1.17684	0.854	0.684	0	B/My MPAL
CACNA1A	0	0.330265	0.111	0.02	0	B/My MPAL
ADGRE5	0	0.262305	0.563	0.38	0	B/My MPAL
AKAP8L	0	0.434989	0.435	0.228	0	B/My MPAL
TPM4	0	0.758029	0.701	0.466	0	B/My MPAL
KLF2	0	1.45562	0.925	0.463	0	B/My MPAL
JUND	0	1.70408	0.986	0.649	0	B/My MPAL
CD22	0	0.279545	0.168	0.045	0	B/My MPAL
PSMD8	0	0.392476	0.659	0.472	0	B/My MPAL
GMFG	0	0.419304	0.913	0.75	0	B/My MPAL
RPS16	0	0.275574	0.986	0.941	0	B/My MPAL
CD79A	0	1.15484	0.728	0.187	0	B/My MPAL
ERCC1	0	0.296696	0.421	0.276	0	B/My MPAL
PPP1R15A	0	0.53142	0.855	0.637	0	B/My MPAL
RPL13A	0	0.553298	0.994	0.931	0	B/My MPAL
RPS11	0	0.802549	0.986	0.899	0	B/My MPAL
PRMT1	0	0.281715	0.528	0.368	0	B/My MPAL
RPS9	0	0.367024	0.993	0.96	0	B/My MPAL
UBE2S	0	0.959547	0.589	0.288	0	B/My MPAL
ZNF787	0	0.287378	0.23	0.085	0	B/My MPAL
RPS5	0	0.301795	0.982	0.932	0	B/My MPAL
UBE2M	0	0.741666	0.501	0.163	0	B/My MPAL
MZF1-AS1	0	0.299994	0.134	0.032	0	B/My MPAL
RPS4Y1	0	0.327829	0.632	0.435	0	B/My MPAL
ZFY	0	0.28583	0.165	0.064	0	B/My MPAL
DDX3Y	0	0.516313	0.342	0.163	0	B/My MPAL
RANBP1	0	0.52918	0.567	0.403	0	B/My MPAL
UBE2L3	0	0.302594	0.616	0.451	0	B/My MPAL
VPREB1	0	1.72314	0.664	0.087	0	B/My MPAL
BCR	0	0.284696	0.249	0.126	0	B/My MPAL
VPREB3	0	0.295211	0.153	0.061	0	B/My MPAL
DDT	0	0.327423	0.606	0.443	0	B/My MPAL
HPS4	0	0.665453	0.308	0.18	0	B/My MPAL
XBP1	0	0.762728	0.669	0.459	0	B/My MPAL
EIF3D	0	0.282611	0.711	0.539	0	B/My MPAL
H1F0	0	0.42912	0.309	0.182	0	B/My MPAL
CSNK1E	0	0.393768	0.307	0.121	0	B/My MPAL
JOSD1	0	0.291516	0.279	0.142	0	B/My MPAL
RPL3	0	0.278605	0.992	0.955	0	B/My MPAL
SYNGR1	0	0.529194	0.508	0.248	0	B/My MPAL
ATF4	0	0.332307	0.688	0.509	0	B/My MPAL
CENPM	0	0.323678	0.221	0.088	0	B/My MPAL
BRD1	0	0.314524	0.24	0.095	0	B/My MPAL
PIM3	0	0.619946	0.524	0.288	0	B/My MPAL
DENND6B	0	0.574894	0.306	0.124	0	B/My MPAL
NRIP1	0	0.972518	0.506	0.158	0	B/My MPAL
USP16	0	0.334916	0.452	0.271	0	B/My MPAL
CCT8	0	0.271479	0.588	0.435	0	B/My MPAL
ATP5PO	0	0.664923	0.689	0.331	0	B/My MPAL
RCAN1	0	0.285201	0.122	0.032	0	B/My MPAL
RUNX1	0	0.262754	0.56	0.36	0	B/My MPAL
DYRK1A	0	0.56981	0.422	0.175	0	B/My MPAL
ETS2	0	1.01973	0.677	0.264	0	B/My MPAL
AF064858.1	0	0.501871	0.179	0.019	0	B/My MPAL
PRDM15	0	0.341	0.136	0.026	0	B/My MPAL
TRAPPC10	0	0.475457	0.316	0.127	0	B/My MPAL
ICOSLG	0	0.260032	0.141	0.038	0	B/My MPAL
MT-ND1	0	0.557413	0.997	0.951	0	B/My MPAL
MT-ATP6	0	1.15595	0.999	0.965	0	B/My MPAL
MT-CO3	0	0.673683	0.998	0.983	0	B/My MPAL
MT-ND4	0	0.649031	0.997	0.951	0	B/My MPAL
MT-CYB	0	0.589074	0.998	0.97	0	B/My MPAL
PYHIN1	0	0.421388	0.199	0.066	0	B/My MPAL
SNED1	0	0.495731	0.132	0.009	0	B/My MPAL
HPGD	0	0.269858	0.2	0.084	0	B/My MPAL
GNAI1	0	0.419203	0.185	0.044	0	B/My MPAL
CALD1	0	0.289797	0.105	0.005	0	B/My MPAL
TPD52	0	0.455973	0.2	0.071	0	B/My MPAL
AC087286.2	0	0.467976	0.17	0.022	0	B/My MPAL
CEACAM6	0	0.333366	0.109	0.003	0	B/My MPAL
CNN3	0	0.433105	0.139	0.039	0	B/My MPAL
SCN3A	0	1.01273	0.293	0.018	0	B/My MPAL
PID1	0	0.416235	0.133	0.021	0	B/My MPAL
RBMS3	0	0.963366	0.235	0.01	0	B/My MPAL
MYRIP	0	2.09215	0.368	0.007	0	B/My MPAL
CLSTN2	0	0.414508	0.125	0.021	0	B/My MPAL
SLIT2	0	0.737068	0.185	0.004	0	B/My MPAL
IRX2	0	0.537047	0.108	0.001	0	B/My MPAL
IRX1	0	0.970884	0.275	0.011	0	B/My MPAL
AC109466.1	0	0.745166	0.153	0.004	0	B/My MPAL
AKAP12	0	0.581776	0.156	0.024	0	B/My MPAL
AL035634.1	0	0.31498	0.103	0.003	0	B/My MPAL
HS6ST2	0	0.422093	0.129	0.002	0	B/My MPAL
MTUS2	0	0.483127	0.132	0.003	0	B/My MPAL
ABCA9	0	0.499786	0.145	0.004	0	B/My MPAL
LARGE1	0	0.427818	0.146	0.011	0	B/My MPAL
C5orf17	0	0.40551	0.123	0.006	0	B/My MPAL
MICOS10	0	0.38125	0.189	0.054	0	B/My MPAL
GAS5	0	0.389523	0.322	0.169	0	B/My MPAL
GALNTL6	0	0.447339	0.122	0.007	0	B/My MPAL
C5orf56	0	0.531174	0.189	0.021	0	B/My MPAL
SNHG32	0	0.331831	0.217	0.093	0	B/My MPAL
TOMM6	0	0.481796	0.229	0.083	0	B/My MPAL
SNHG5	0	0.635094	0.28	0.101	0	B/My MPAL
WAKMAR2	0	0.293439	0.109	0.02	0	B/My MPAL
SEPTIN7	0	0.77623	0.321	0.142	0	B/My MPAL
LINC-PINT	0	0.300085	0.12	0.027	0	B/My MPAL
SNHG6	0	0.417509	0.285	0.143	0	B/My MPAL
TASOR2	0	0.260182	0.138	0.048	0	B/My MPAL
LNCAROD	0	0.550103	0.148	0.017	0	B/My MPAL
AP002762.2	0	0.417815	0.154	0.021	0	B/My MPAL
PCED1B-AS1	0	0.282058	0.179	0.032	0	B/My MPAL
LINC01619	0	0.671414	0.229	0.042	0	B/My MPAL
SOCS2-AS1	0	0.454216	0.152	0.003	0	B/My MPAL
AL691403.1	0	0.450075	0.149	0.011	0	B/My MPAL
GABPB1-IT1	0	0.269599	0.122	0.031	0	B/My MPAL
LINC01578	0	0.881017	0.307	0.059	0	B/My MPAL
SEPTIN9	0	0.379299	0.255	0.098	0	B/My MPAL
AP001011.1	0	0.486398	0.173	0.029	0	B/My MPAL
SLC66A2	0	0.279259	0.161	0.053	0	B/My MPAL
TLE5	0	0.345937	0.311	0.161	0	B/My MPAL
RTF1	1.5797e-306	0.258458	0.541	0.386	5.30385e-302	B/My MPAL
USP15	3.19373e-306	0.356405	0.599	0.457	1.07229e-301	B/My MPAL
FAM53C	1.10389e-305	0.335688	0.326	0.2	3.7063e-301	B/My MPAL
ZNF394	1.95636e-305	0.266854	0.356	0.222	6.56847e-301	B/My MPAL
SCMH1	3.29665e-305	0.294487	0.198	0.101	1.10685e-300	B/My MPAL
SNRPE	3.56917e-305	0.252696	0.564	0.405	1.19835e-300	B/My MPAL
SEC63	4.08915e-305	0.300325	0.418	0.281	1.37293e-300	B/My MPAL
LSM7	2.17683e-304	0.288446	0.763	0.597	7.30872e-300	B/My MPAL
ATP5PF	1.97242e-303	0.25208	0.71	0.538	6.62241e-299	B/My MPAL
ELOA	5.36908e-302	0.305301	0.22	0.117	1.80267e-297	B/My MPAL
SSBP2	5.88062e-301	0.36292	0.464	0.315	1.97442e-296	B/My MPAL
YWHAQ	7.28552e-301	0.268497	0.676	0.526	2.44611e-296	B/My MPAL
NDUFS4	1.26986e-300	0.259918	0.411	0.275	4.26355e-296	B/My MPAL
MTSS1	1.27625e-300	0.338957	0.22	0.115	4.285e-296	B/My MPAL
EIF2AK4	4.03022e-300	0.26518	0.331	0.207	1.35315e-295	B/My MPAL
PNISR	1.88988e-299	0.268752	0.819	0.654	6.34529e-295	B/My MPAL
DHX9	7.65999e-299	0.254087	0.459	0.316	2.57184e-294	B/My MPAL
AKIRIN1	1.43174e-296	0.293363	0.413	0.277	4.80706e-292	B/My MPAL
FGFR1	7.57811e-296	0.333611	0.175	0.086	2.54435e-291	B/My MPAL
ATG101	1.69126e-294	0.278634	0.266	0.153	5.67841e-290	B/My MPAL
PCNA	2.53793e-294	0.499596	0.305	0.191	8.52109e-290	B/My MPAL
NAA10	9.92647e-292	0.256736	0.451	0.306	3.33281e-287	B/My MPAL
TUBA4A	4.29238e-291	0.269488	0.307	0.178	1.44117e-286	B/My MPAL
SLC38A1	4.83035e-291	0.330765	0.385	0.253	1.62179e-286	B/My MPAL
PHKB	1.29453e-289	0.270182	0.294	0.177	4.3464e-285	B/My MPAL
SNX6	5.32254e-289	0.254188	0.456	0.315	1.78704e-284	B/My MPAL
HERC1	8.86479e-288	0.284842	0.36	0.231	2.97635e-283	B/My MPAL
SNHG29	1.78981e-287	0.317052	0.341	0.2	6.00929e-283	B/My MPAL
SRSF10	4.77715e-287	0.301857	0.644	0.512	1.60393e-282	B/My MPAL
SLC4A7	3.51813e-286	0.263143	0.217	0.116	1.18121e-281	B/My MPAL
DUT	1.0246e-283	0.432743	0.573	0.443	3.4401e-279	B/My MPAL
GOLIM4	1.13258e-280	0.253621	0.192	0.1	3.80265e-276	B/My MPAL
ENSA	1.78682e-279	0.264373	0.625	0.474	5.99924e-275	B/My MPAL
EIF4H	1.433e-277	0.311518	0.603	0.464	4.81131e-273	B/My MPAL
RC3H1	3.50856e-277	0.369153	0.355	0.237	1.178e-272	B/My MPAL
PA2G4	1.62637e-275	0.308573	0.575	0.44	5.46055e-271	B/My MPAL
PUM2	7.20172e-273	0.381873	0.337	0.222	2.41798e-268	B/My MPAL
ERG	4.36374e-272	0.379016	0.19	0.1	1.46513e-267	B/My MPAL
NUDT4	2.0975e-271	0.264636	0.326	0.205	7.04234e-267	B/My MPAL
EIF3I	5.98482e-270	0.255386	0.626	0.48	2.0094e-265	B/My MPAL
LSM4	1.37283e-267	0.254398	0.556	0.412	4.60927e-263	B/My MPAL
NOL7	1.82836e-267	0.252012	0.549	0.408	6.13871e-263	B/My MPAL
RAB8A	1.42659e-266	0.259294	0.454	0.317	4.78979e-262	B/My MPAL
OSBPL8	4.31366e-266	0.33069	0.503	0.369	1.44831e-261	B/My MPAL
PSMA7	3.95609e-263	0.25346	0.775	0.654	1.32826e-258	B/My MPAL
RASA2	6.78433e-263	0.278185	0.267	0.158	2.27784e-258	B/My MPAL
USP12	1.22603e-262	0.266663	0.306	0.191	4.11638e-258	B/My MPAL
SMC3	1.82925e-262	0.260868	0.413	0.284	6.1417e-258	B/My MPAL
SRRM1	2.24774e-262	0.259559	0.708	0.572	7.54677e-258	B/My MPAL
WDFY2	3.03674e-261	0.293943	0.364	0.242	1.01958e-256	B/My MPAL
CKS2	2.17564e-259	0.279354	0.336	0.219	7.30471e-255	B/My MPAL
SLC35E1	1.21111e-258	0.342966	0.178	0.092	4.06631e-254	B/My MPAL
RABGAP1L	2.23399e-255	0.316705	0.289	0.18	7.50061e-251	B/My MPAL
FAM172A	3.66223e-255	0.252483	0.23	0.131	1.22959e-250	B/My MPAL
RGS1	1.18815e-252	0.428581	0.223	0.125	3.98921e-248	B/My MPAL
TCF12	7.23391e-251	0.270999	0.305	0.193	2.42879e-246	B/My MPAL
SLC2A3	1.49165e-250	0.704443	0.481	0.348	5.00823e-246	B/My MPAL
WDR45B	1.6785e-249	0.279122	0.291	0.181	5.63557e-245	B/My MPAL
CBLB	9.53876e-244	0.268375	0.268	0.161	3.20264e-239	B/My MPAL
SRSF5	9.74423e-242	0.273313	0.889	0.753	3.27162e-237	B/My MPAL
CIITA	1.59101e-241	0.276825	0.187	0.1	5.34182e-237	B/My MPAL
FBXW11	4.52091e-238	0.270474	0.252	0.152	1.5179e-233	B/My MPAL
RSRC1	9.10111e-238	0.250913	0.343	0.228	3.0557e-233	B/My MPAL
PPP3R1	1.98602e-232	0.358014	0.322	0.215	6.66807e-228	B/My MPAL
CUX1	5.70508e-232	0.258961	0.448	0.325	1.91548e-227	B/My MPAL
KLF3	8.04658e-224	0.257099	0.453	0.319	2.70164e-219	B/My MPAL
FCHSD2	2.83226e-223	0.314673	0.272	0.171	9.50931e-219	B/My MPAL
CENPU	1.09787e-221	0.304813	0.277	0.176	3.68609e-217	B/My MPAL
AFF4	6.49313e-219	0.25992	0.489	0.364	2.18007e-214	B/My MPAL
PPIG	6.65734e-215	0.285405	0.514	0.402	2.2352e-210	B/My MPAL
ELF2	4.1378e-210	0.255315	0.435	0.316	1.38927e-205	B/My MPAL
HEXIM1	4.92659e-209	0.400335	0.28	0.182	1.6541e-204	B/My MPAL
TUBA1B	1.71515e-204	0.663194	0.765	0.684	5.75863e-200	B/My MPAL
BIRC6	4.20928e-202	0.266455	0.391	0.283	1.41327e-197	B/My MPAL
SPIDR	4.39446e-196	0.272458	0.219	0.135	1.47544e-191	B/My MPAL
C6orf48	1.25826e-194	0.283352	0.443	0.331	4.22461e-190	B/My MPAL
ITFG1	1.72904e-193	0.276284	0.271	0.179	5.80525e-189	B/My MPAL
PPIP5K2	2.15812e-182	0.565113	0.302	0.212	7.2459e-178	B/My MPAL
AP1B1	5.82685e-179	0.2733	0.264	0.175	1.95637e-174	B/My MPAL
HMGA1	3.93762e-175	0.331459	0.575	0.466	1.32206e-170	B/My MPAL
SRSF2	1.16533e-174	0.256424	0.757	0.633	3.9126e-170	B/My MPAL
CACYBP	1.84242e-169	0.343591	0.428	0.332	6.18594e-165	B/My MPAL
MYB	5.83815e-169	0.259657	0.351	0.249	1.96016e-164	B/My MPAL
RAB2A	6.20775e-164	0.290332	0.538	0.439	2.08425e-159	B/My MPAL
FAM213A	2.08815e-156	0.370768	0.109	0.057	7.01098e-152	B/My MPAL
AHI1	3.24722e-156	0.263664	0.185	0.114	1.09025e-151	B/My MPAL
IRF2BP2	1.30876e-153	0.256798	0.593	0.487	4.39415e-149	B/My MPAL
SLC3A2	1.03026e-152	0.269187	0.461	0.37	3.45909e-148	B/My MPAL
HSPB1	4.99848e-142	1.10487	0.529	0.438	1.67824e-137	B/My MPAL
DPYD	2.24262e-134	0.288354	0.261	0.184	7.5296e-130	B/My MPAL
MAD2L2	2.48601e-126	0.254873	0.328	0.252	8.34677e-122	B/My MPAL
MT2A	7.92659e-103	0.830304	0.448	0.385	2.66135e-98	B/My MPAL
HSPH1	8.50013e-91	0.323351	0.203	0.145	2.85392e-86	B/My MPAL
HSPE1	3.23758e-60	0.452423	0.472	0.412	1.08702e-55	B/My MPAL
PSMA6	3.36962e-20	0.323575	0.407	0.406	1.13135e-15	B/My MPAL
HSPA1A	2.47317e-17	0.599649	0.077	0.1	8.30366e-13	B/My MPAL
HLA-DRB5	1.08987e-07	0.348197	0.254	0.248	0.00365925	B/My MPAL
GNB1	0	0.526281	0.564	0.355	0	T/My MPAL
SKI	0	0.682265	0.167	0.076	0	T/My MPAL
DFFB	0	0.379217	0.124	0.031	0	T/My MPAL
KCNAB2	0	0.314817	0.388	0.268	0	T/My MPAL
PGD	0	0.490438	0.479	0.354	0	T/My MPAL
SPEN	0	0.296451	0.354	0.219	0	T/My MPAL
CROCC	0	0.34185	0.124	0.055	0	T/My MPAL
DDOST	0	0.364123	0.521	0.402	0	T/My MPAL
EIF4G3	0	0.762512	0.376	0.152	0	T/My MPAL
KDM1A	0	0.372624	0.352	0.191	0	T/My MPAL
MACO1	0	0.57162	0.352	0.16	0	T/My MPAL
STMN1	0	0.521853	0.654	0.489	0	T/My MPAL
ARID1A	0	0.294667	0.406	0.261	0	T/My MPAL
PUM1	0	0.439136	0.41	0.233	0	T/My MPAL
HDAC1	0	0.274302	0.418	0.291	0	T/My MPAL
SYNC	0	0.347448	0.221	0.056	0	T/My MPAL
PHC2	0	0.280977	0.236	0.116	0	T/My MPAL
ZMYM4	0	0.317446	0.25	0.102	0	T/My MPAL
INPP5B	0	0.269564	0.175	0.058	0	T/My MPAL
FHL3	0	0.336925	0.244	0.113	0	T/My MPAL
MACF1	0	0.633962	0.591	0.36	0	T/My MPAL
SCMH1	0	0.30009	0.194	0.098	0	T/My MPAL
FOXJ3	0	0.485295	0.259	0.142	0	T/My MPAL
ARMH1	0	0.493994	0.63	0.408	0	T/My MPAL
FAF1	0	0.326059	0.312	0.182	0	T/My MPAL
CDKN2C	0	0.361457	0.231	0.123	0	T/My MPAL
EPS15	0	0.42143	0.37	0.212	0	T/My MPAL
OSBPL9	0	0.34011	0.325	0.204	0	T/My MPAL
NRDC	0	0.266748	0.409	0.282	0	T/My MPAL
TUT4	0	0.594096	0.429	0.247	0	T/My MPAL
USP24	0	0.260436	0.23	0.117	0	T/My MPAL
SRSF11	0	0.347396	0.697	0.54	0	T/My MPAL
NEGR1	0	0.38438	0.152	0.054	0	T/My MPAL
PRKACB	0	0.396843	0.33	0.155	0	T/My MPAL
COL24A1	0	0.251525	0.121	0.026	0	T/My MPAL
PKN2	0	0.402342	0.356	0.211	0	T/My MPAL
ZNF644	0	0.313085	0.37	0.239	0	T/My MPAL
FNBP1L	0	0.34496	0.101	0.021	0	T/My MPAL
PTBP2	0	0.578756	0.26	0.127	0	T/My MPAL
CDC14A	0	0.404431	0.241	0.127	0	T/My MPAL
HENMT1	0	0.297931	0.243	0.121	0	T/My MPAL
STXBP3	0	0.293761	0.226	0.105	0	T/My MPAL
GSTM2	0	0.282293	0.162	0.061	0	T/My MPAL
RSBN1	0	0.262903	0.345	0.213	0	T/My MPAL
TRIM33	0	0.263539	0.284	0.158	0	T/My MPAL
TSPAN2	0	0.350597	0.154	0.046	0	T/My MPAL
CD58	0	0.294607	0.278	0.153	0	T/My MPAL
NBPF10	0	0.532147	0.204	0.049	0	T/My MPAL
PLEKHO1	0	0.381702	0.429	0.251	0	T/My MPAL
CERS2	0	0.341865	0.326	0.179	0	T/My MPAL
GATAD2B	0	0.362351	0.281	0.15	0	T/My MPAL
ASH1L	0	0.444875	0.436	0.25	0	T/My MPAL
GON4L	0	0.272934	0.307	0.168	0	T/My MPAL
ARHGEF2	0	0.316553	0.356	0.206	0	T/My MPAL
HDGF	0	0.312857	0.422	0.284	0	T/My MPAL
CD244	0	0.475341	0.253	0.064	0	T/My MPAL
ATF6	0	0.267515	0.25	0.136	0	T/My MPAL
ATP1B1	0	0.280431	0.159	0.062	0	T/My MPAL
COP1	0	0.412431	0.297	0.165	0	T/My MPAL
CEP350	0	0.56114	0.433	0.232	0	T/My MPAL
GLUL	0	0.880601	0.756	0.455	0	T/My MPAL
DENND1B	0	0.511465	0.323	0.137	0	T/My MPAL
PTPRC	0	0.38802	0.744	0.58	0	T/My MPAL
MIR181A1HG	0	1.02921	0.653	0.323	0	T/My MPAL
ARL8A	0	0.324507	0.302	0.147	0	T/My MPAL
PTPN7	0	0.303992	0.366	0.234	0	T/My MPAL
KDM5B	0	0.728489	0.465	0.199	0	T/My MPAL
ATP2B4	0	0.335552	0.327	0.161	0	T/My MPAL
RAB7B	0	0.355899	0.15	0.012	0	T/My MPAL
CD46	0	0.263569	0.364	0.242	0	T/My MPAL
CD34	0	0.824347	0.339	0.132	0	T/My MPAL
RCOR3	0	0.44621	0.302	0.13	0	T/My MPAL
LPGAT1	0	0.31	0.275	0.15	0	T/My MPAL
PPP2R5A	0	0.290516	0.301	0.173	0	T/My MPAL
MIA3	0	0.297101	0.28	0.149	0	T/My MPAL
LBR	0	0.432018	0.473	0.312	0	T/My MPAL
ACBD3	0	0.355451	0.267	0.119	0	T/My MPAL
IRF2BP2	0	0.488559	0.658	0.472	0	T/My MPAL
ARID4B	0	0.46036	0.611	0.45	0	T/My MPAL
AKT3	0	0.401318	0.165	0.04	0	T/My MPAL
SMYD3	0	0.6422	0.407	0.176	0	T/My MPAL
CNST	0	0.37844	0.379	0.22	0	T/My MPAL
SCCPDH	0	0.595248	0.457	0.241	0	T/My MPAL
ROCK2	0	0.26179	0.196	0.077	0	T/My MPAL
LAPTM4A	0	0.284487	0.573	0.409	0	T/My MPAL
ATAD2B	0	0.420975	0.306	0.149	0	T/My MPAL
NCOA1	0	0.304268	0.238	0.121	0	T/My MPAL
DNMT3A	0	0.364575	0.28	0.127	0	T/My MPAL
RAB10	0	0.652575	0.489	0.256	0	T/My MPAL
BIRC6	0	0.370394	0.411	0.276	0	T/My MPAL
SOS1	0	0.372013	0.219	0.085	0	T/My MPAL
MAP4K3	0	0.375485	0.191	0.089	0	T/My MPAL
PRKCE	0	0.324085	0.166	0.084	0	T/My MPAL
CALM2	0	0.369417	0.749	0.643	0	T/My MPAL
FBXO11	0	0.53043	0.349	0.199	0	T/My MPAL
PSME4	0	0.698607	0.35	0.199	0	T/My MPAL
RTN4	0	0.279664	0.662	0.521	0	T/My MPAL
CCDC88A	0	0.366683	0.456	0.307	0	T/My MPAL
USP34	0	0.407072	0.402	0.236	0	T/My MPAL
XPO1	0	0.295846	0.374	0.237	0	T/My MPAL
AFTPH	0	0.356118	0.289	0.151	0	T/My MPAL
SERTAD2	0	0.264942	0.326	0.209	0	T/My MPAL
SPRED2	0	0.262755	0.121	0.047	0	T/My MPAL
ZNF638	0	0.410156	0.375	0.183	0	T/My MPAL
SUCLG1	0	0.272025	0.385	0.262	0	T/My MPAL
KCMF1	0	0.371339	0.281	0.142	0	T/My MPAL
CAPG	0	0.798489	0.647	0.39	0	T/My MPAL
MAT2A	0	0.558552	0.464	0.255	0	T/My MPAL
VAMP8	0	0.734736	0.742	0.577	0	T/My MPAL
EIF2AK3	0	0.304566	0.166	0.081	0	T/My MPAL
ANKRD36	0	0.293834	0.24	0.119	0	T/My MPAL
TMEM131	0	0.2727	0.261	0.136	0	T/My MPAL
MAP4K4	0	0.465253	0.406	0.245	0	T/My MPAL
ACTR3	0	0.379992	0.624	0.466	0	T/My MPAL
CLASP1	0	0.307897	0.19	0.097	0	T/My MPAL
NIFK	0	0.271571	0.328	0.204	0	T/My MPAL
MAP3K2	0	0.366474	0.338	0.208	0	T/My MPAL
UBXN4	0	0.360557	0.61	0.444	0	T/My MPAL
KYNU	0	0.264475	0.163	0.066	0	T/My MPAL
GTDC1	0	0.309785	0.155	0.058	0	T/My MPAL
RIF1	0	0.26387	0.305	0.183	0	T/My MPAL
PRPF40A	0	0.305736	0.563	0.42	0	T/My MPAL
BAZ2B	0	0.397832	0.354	0.186	0	T/My MPAL
GCA	0	0.647915	0.231	0.128	0	T/My MPAL
CERS6	0	0.626547	0.409	0.189	0	T/My MPAL
TLK1	0	0.373717	0.406	0.237	0	T/My MPAL
ITGA4	0	1.49807	0.626	0.399	0	T/My MPAL
GLS	0	0.800741	0.507	0.212	0	T/My MPAL
SF3B1	0	0.347236	0.654	0.501	0	T/My MPAL
HSPD1	0	0.295501	0.543	0.412	0	T/My MPAL
CREB1	0	0.350506	0.318	0.168	0	T/My MPAL
PIKFYVE	0	0.457714	0.332	0.165	0	T/My MPAL
XRCC5	0	0.400093	0.628	0.447	0	T/My MPAL
CUL3	0	0.384157	0.399	0.254	0	T/My MPAL
AGFG1	0	0.39032	0.252	0.13	0	T/My MPAL
TRIP12	0	0.452392	0.358	0.194	0	T/My MPAL
CAB39	0	0.26715	0.25	0.147	0	T/My MPAL
GIGYF2	0	0.342228	0.267	0.124	0	T/My MPAL
SNORC	0	0.500362	0.142	0.013	0	T/My MPAL
LRRFIP1	0	0.566717	0.771	0.643	0	T/My MPAL
RAMP1	0	1.24203	0.375	0.038	0	T/My MPAL
UBE2F	0	0.447093	0.301	0.148	0	T/My MPAL
SETD5	0	0.287784	0.326	0.187	0	T/My MPAL
ANKRD28	0	0.445579	0.554	0.354	0	T/My MPAL
ZNF385D	0	0.999678	0.327	0.014	0	T/My MPAL
UBE2E2	0	0.711003	0.244	0.135	0	T/My MPAL
UBE2E1	0	0.582955	0.493	0.288	0	T/My MPAL
TOP2B	0	0.412779	0.459	0.267	0	T/My MPAL
NGLY1	0	0.284998	0.372	0.236	0	T/My MPAL
STT3B	0	0.855868	0.661	0.393	0	T/My MPAL
PDCD6IP	0	0.251403	0.383	0.258	0	T/My MPAL
LRRFIP2	0	0.465333	0.395	0.242	0	T/My MPAL
GOLGA4	0	0.431052	0.394	0.243	0	T/My MPAL
SNRK	0	0.326692	0.285	0.158	0	T/My MPAL
ZNF445	0	0.312484	0.196	0.06	0	T/My MPAL
SETD2	0	0.480188	0.426	0.247	0	T/My MPAL
SMARCC1	0	0.485649	0.548	0.362	0	T/My MPAL
IP6K1	0	0.43628	0.233	0.11	0	T/My MPAL
INKA1	0	0.290284	0.185	0.059	0	T/My MPAL
GNAI2	0	0.482967	0.696	0.516	0	T/My MPAL
RASSF1	0	0.276513	0.428	0.305	0	T/My MPAL
PBRM1	0	0.276967	0.379	0.249	0	T/My MPAL
APPL1	0	0.413876	0.439	0.26	0	T/My MPAL
SLMAP	0	0.347685	0.269	0.161	0	T/My MPAL
ATXN7	0	0.26723	0.172	0.052	0	T/My MPAL
RYBP	0	0.399322	0.261	0.122	0	T/My MPAL
PPP4R2	0	0.31338	0.382	0.252	0	T/My MPAL
MTRNR2L12	0	0.361044	0.355	0.23	0	T/My MPAL
ALCAM	0	0.278449	0.165	0.064	0	T/My MPAL
CBLB	0	0.591641	0.284	0.154	0	T/My MPAL
BBX	0	0.523682	0.407	0.258	0	T/My MPAL
CD47	0	0.662392	0.63	0.455	0	T/My MPAL
GSK3B	0	0.266572	0.325	0.193	0	T/My MPAL
GOLGB1	0	0.378727	0.397	0.233	0	T/My MPAL
ZNF148	0	0.251015	0.281	0.156	0	T/My MPAL
MGLL	0	0.844536	0.417	0.097	0	T/My MPAL
GATA2	0	1.81152	0.288	0.036	0	T/My MPAL
RPN1	0	0.74071	0.494	0.337	0	T/My MPAL
RAB7A	0	0.364008	0.549	0.406	0	T/My MPAL
ATP2C1	0	0.355199	0.341	0.171	0	T/My MPAL
CDV3	0	0.372543	0.515	0.337	0	T/My MPAL
MSL2	0	0.298446	0.286	0.147	0	T/My MPAL
ARMC8	0	0.25519	0.273	0.162	0	T/My MPAL
CEP70	0	0.405657	0.255	0.101	0	T/My MPAL
FAIM	0	0.291205	0.173	0.075	0	T/My MPAL
SLC25A36	0	0.26451	0.42	0.284	0	T/My MPAL
TFDP2	0	0.536725	0.53	0.291	0	T/My MPAL
XRN1	0	0.482508	0.351	0.179	0	T/My MPAL
MED12L	0	0.889455	0.355	0.061	0	T/My MPAL
SUCNR1	0	0.684179	0.182	0.016	0	T/My MPAL
DHX36	0	0.276934	0.375	0.224	0	T/My MPAL
RSRC1	0	0.327881	0.363	0.22	0	T/My MPAL
MFSD1	0	0.364286	0.375	0.222	0	T/My MPAL
KPNA4	0	0.393388	0.383	0.205	0	T/My MPAL
FNDC3B	0	0.734505	0.288	0.117	0	T/My MPAL
TBL1XR1	0	0.316672	0.347	0.229	0	T/My MPAL
PIK3CA	0	0.346702	0.225	0.119	0	T/My MPAL
ATP11B	0	0.445737	0.251	0.153	0	T/My MPAL
CTBP1	0	0.27322	0.339	0.203	0	T/My MPAL
ADD1	0	0.349839	0.436	0.268	0	T/My MPAL
HTT	0	0.312426	0.23	0.133	0	T/My MPAL
BOD1L1	0	0.421832	0.434	0.239	0	T/My MPAL
CD38	0	0.741523	0.444	0.218	0	T/My MPAL
UBE2K	0	0.381171	0.36	0.241	0	T/My MPAL
PDS5A	0	0.424333	0.437	0.268	0	T/My MPAL
TEC	0	0.316487	0.206	0.08	0	T/My MPAL
HOPX	0	0.846819	0.296	0.097	0	T/My MPAL
SPINK2	0	2.00392	0.556	0.116	0	T/My MPAL
REST	0	0.371741	0.479	0.312	0	T/My MPAL
IGFBP7	0	1.44844	0.525	0.279	0	T/My MPAL
ANKRD17	0	0.434474	0.358	0.182	0	T/My MPAL
AREG	0	0.491458	0.23	0.125	0	T/My MPAL
CNOT6L	0	0.470105	0.338	0.182	0	T/My MPAL
ANTXR2	0	0.460705	0.287	0.13	0	T/My MPAL
HNRNPD	0	0.569564	0.691	0.453	0	T/My MPAL
PLAC8	0	0.64568	0.614	0.447	0	T/My MPAL
HSD17B11	0	0.251486	0.538	0.385	0	T/My MPAL
HPGDS	0	0.785656	0.312	0.073	0	T/My MPAL
RAP1GDS1	0	0.476509	0.353	0.173	0	T/My MPAL
SEC24B	0	0.269221	0.202	0.107	0	T/My MPAL
NDST3	0	0.310613	0.134	0.026	0	T/My MPAL
MAML3	0	0.529191	0.275	0.138	0	T/My MPAL
HHIP-AS1	0	0.513066	0.153	0.061	0	T/My MPAL
ARHGAP10	0	0.481381	0.263	0.06	0	T/My MPAL
GUCY1A1	0	0.280725	0.193	0.097	0	T/My MPAL
SH3RF1	0	0.34864	0.211	0.099	0	T/My MPAL
GALNT7	0	0.602318	0.37	0.143	0	T/My MPAL
SAP30	0	1.09289	0.359	0.13	0	T/My MPAL
CASP3	0	0.274811	0.24	0.121	0	T/My MPAL
ACSL1	0	0.719204	0.218	0.119	0	T/My MPAL
CLPTM1L	0	0.268308	0.266	0.133	0	T/My MPAL
GOLPH3	0	0.277167	0.369	0.248	0	T/My MPAL
DNAJC21	0	0.307022	0.324	0.184	0	T/My MPAL
NIPBL	0	0.418837	0.494	0.337	0	T/My MPAL
RICTOR	0	0.542741	0.363	0.233	0	T/My MPAL
PTGER4	0	0.360431	0.417	0.273	0	T/My MPAL
ZSWIM6	0	0.33715	0.144	0.059	0	T/My MPAL
PIK3R1	0	0.678102	0.566	0.401	0	T/My MPAL
IQGAP2	0	0.656993	0.54	0.278	0	T/My MPAL
S100Z	0	0.277264	0.165	0.071	0	T/My MPAL
ZBED3	0	0.267582	0.16	0.047	0	T/My MPAL
WDR41	0	0.253692	0.226	0.118	0	T/My MPAL
AP3B1	0	0.431793	0.333	0.188	0	T/My MPAL
TENT2	0	0.450094	0.326	0.175	0	T/My MPAL
SSBP2	0	0.929429	0.618	0.285	0	T/My MPAL
CCNH	0	0.462754	0.381	0.234	0	T/My MPAL
PPIP5K2	0	0.387551	0.379	0.196	0	T/My MPAL
NREP	0	0.382426	0.402	0.256	0	T/My MPAL
HSD17B4	0	0.294352	0.231	0.117	0	T/My MPAL
FAM13B	0	0.300467	0.329	0.187	0	T/My MPAL
MATR3	0	0.615462	0.233	0.028	0	T/My MPAL
CXXC5	0	0.435093	0.391	0.22	0	T/My MPAL
ARHGAP26	0	0.406917	0.222	0.109	0	T/My MPAL
RBM27	0	0.321696	0.17	0.082	0	T/My MPAL
ADRB2	0	0.288138	0.134	0.043	0	T/My MPAL
G3BP1	0	0.265407	0.361	0.236	0	T/My MPAL
LARP1	0	0.300558	0.299	0.176	0	T/My MPAL
CLINT1	0	0.417806	0.483	0.309	0	T/My MPAL
DOCK2	0	0.297874	0.398	0.264	0	T/My MPAL
STK10	0	0.32866	0.363	0.203	0	T/My MPAL
COL23A1	0	0.337587	0.124	0.021	0	T/My MPAL
RNF130	0	1.34717	0.739	0.429	0	T/My MPAL
WRNIP1	0	0.328745	0.235	0.101	0	T/My MPAL
SERPINB1	0	1.01361	0.736	0.503	0	T/My MPAL
RIPK1	0	0.284295	0.187	0.092	0	T/My MPAL
PRPF4B	0	0.360853	0.491	0.346	0	T/My MPAL
ECI2	0	0.285071	0.245	0.132	0	T/My MPAL
CDYL	0	0.509674	0.234	0.088	0	T/My MPAL
RANBP9	0	0.525933	0.343	0.151	0	T/My MPAL
JARID2	0	1.19845	0.579	0.272	0	T/My MPAL
MBOAT1	0	0.252224	0.146	0.036	0	T/My MPAL
TRIM27	0	0.298277	0.246	0.119	0	T/My MPAL
PPP1R10	0	0.401483	0.373	0.2	0	T/My MPAL
AIF1	0	0.279998	0.789	0.526	0	T/My MPAL
DDAH2	0	0.507261	0.566	0.382	0	T/My MPAL
CLIC1	0	0.350867	0.872	0.763	0	T/My MPAL
HSPA1A	0	0.415303	0.191	0.084	0	T/My MPAL
RPS10	0	0.430533	0.827	0.775	0	T/My MPAL
FKBP5	0	1.39113	0.355	0.199	0	T/My MPAL
SRPK1	0	0.500352	0.32	0.199	0	T/My MPAL
MAPK14	0	0.889412	0.449	0.162	0	T/My MPAL
ZFAND3	0	0.991733	0.374	0.198	0	T/My MPAL
HSP90AB1	0	0.440341	0.817	0.775	0	T/My MPAL
RUNX2	0	0.468817	0.212	0.104	0	T/My MPAL
CD2AP	0	0.517077	0.304	0.167	0	T/My MPAL
PHF3	0	0.347331	0.462	0.304	0	T/My MPAL
OGFRL1	0	0.312205	0.304	0.187	0	T/My MPAL
CD109	0	0.550844	0.195	0.091	0	T/My MPAL
SENP6	0	0.324903	0.406	0.25	0	T/My MPAL
PHIP	0	0.394066	0.505	0.341	0	T/My MPAL
TENT5A	0	0.306655	0.293	0.159	0	T/My MPAL
PM20D2	0	0.369957	0.217	0.085	0	T/My MPAL
CRYBG1	0	0.890567	0.28	0.12	0	T/My MPAL
SESN1	0	0.36904	0.246	0.135	0	T/My MPAL
CD164	0	0.266515	0.549	0.409	0	T/My MPAL
CDC40	0	0.347683	0.386	0.248	0	T/My MPAL
AMD1	0	0.34706	0.556	0.396	0	T/My MPAL
REV3L	0	0.282521	0.276	0.145	0	T/My MPAL
GOPC	0	0.383239	0.292	0.119	0	T/My MPAL
MAN1A1	0	0.290706	0.366	0.138	0	T/My MPAL
NCOA7	0	0.333936	0.291	0.158	0	T/My MPAL
MYB	0	0.553536	0.434	0.232	0	T/My MPAL
ABRACL	0	0.402573	0.564	0.439	0	T/My MPAL
CITED2	0	0.728967	0.592	0.368	0	T/My MPAL
PLAGL1	0	0.306941	0.228	0.105	0	T/My MPAL
STXBP5	0	0.275159	0.16	0.051	0	T/My MPAL
TAB2	0	0.27406	0.243	0.132	0	T/My MPAL
PPIL4	0	0.25067	0.234	0.122	0	T/My MPAL
PCMT1	0	0.523168	0.454	0.253	0	T/My MPAL
ARID1B	0	0.337873	0.498	0.314	0	T/My MPAL
SYTL3	0	0.701169	0.174	0.068	0	T/My MPAL
TCP1	0	0.306897	0.528	0.379	0	T/My MPAL
MRPL18	0	0.301556	0.364	0.233	0	T/My MPAL
IGF2R	0	0.406938	0.225	0.109	0	T/My MPAL
QKI	0	0.575325	0.391	0.207	0	T/My MPAL
EIF3B	0	0.269197	0.388	0.25	0	T/My MPAL
CHST12	0	0.57806	0.433	0.184	0	T/My MPAL
TNRC18	0	0.570694	0.358	0.131	0	T/My MPAL
RNF216	0	0.29306	0.272	0.153	0	T/My MPAL
PHF14	0	0.29611	0.386	0.251	0	T/My MPAL
TMEM106B	0	0.261162	0.212	0.09	0	T/My MPAL
ZNRF2	0	0.384039	0.22	0.068	0	T/My MPAL
STARD3NL	0	0.250977	0.33	0.211	0	T/My MPAL
TRGC1	0	0.533056	0.257	0.047	0	T/My MPAL
CCT6A	0	0.316343	0.521	0.393	0	T/My MPAL
LAT2	0	0.822582	0.602	0.355	0	T/My MPAL
CLIP2	0	0.327139	0.219	0.086	0	T/My MPAL
GTF2I	0	0.337061	0.46	0.332	0	T/My MPAL
YWHAG	0	0.301854	0.32	0.198	0	T/My MPAL
RSBN1L	0	0.375025	0.411	0.224	0	T/My MPAL
AKAP9	0	0.351037	0.512	0.343	0	T/My MPAL
CDK6	0	1.08475	0.715	0.418	0	T/My MPAL
BRI3	0	0.537123	0.522	0.36	0	T/My MPAL
SMURF1	0	0.34244	0.183	0.095	0	T/My MPAL
ZKSCAN1	0	0.359654	0.318	0.156	0	T/My MPAL
PPP1R35	0	0.380911	0.288	0.114	0	T/My MPAL
CUX1	0	0.491063	0.506	0.311	0	T/My MPAL
ORAI2	0	0.417298	0.38	0.21	0	T/My MPAL
SYPL1	0	0.449886	0.494	0.317	0	T/My MPAL
RBM28	0	0.25668	0.208	0.098	0	T/My MPAL
UBE2H	0	0.641808	0.306	0.148	0	T/My MPAL
MEST	0	0.430035	0.225	0.091	0	T/My MPAL
MKLN1	0	0.78309	0.329	0.162	0	T/My MPAL
CNOT4	0	0.319272	0.293	0.15	0	T/My MPAL
CREB3L2	0	0.306627	0.21	0.116	0	T/My MPAL
TRIM24	0	0.905138	0.463	0.132	0	T/My MPAL
SVOPL	0	0.270861	0.145	0.024	0	T/My MPAL
LUC7L2	0	0.325213	0.432	0.283	0	T/My MPAL
HIPK2	0	0.304749	0.22	0.122	0	T/My MPAL
TBXAS1	0	0.522059	0.37	0.179	0	T/My MPAL
BRAF	0	0.379177	0.303	0.187	0	T/My MPAL
CASP2	0	0.364683	0.294	0.131	0	T/My MPAL
PRKAG2	0	0.253339	0.202	0.101	0	T/My MPAL
KMT2C	0	0.970588	0.536	0.308	0	T/My MPAL
RBM33	0	0.319096	0.4	0.276	0	T/My MPAL
LMBR1	0	0.680691	0.274	0.115	0	T/My MPAL
DNAJB6	0	0.760512	0.666	0.477	0	T/My MPAL
ESYT2	0	1.38617	0.551	0.215	0	T/My MPAL
MOSPD2	0	0.272038	0.11	0.032	0	T/My MPAL
RPS6KA3	0	0.619665	0.36	0.153	0	T/My MPAL
KDM6A	0	0.672456	0.321	0.165	0	T/My MPAL
MIR222HG	0	0.57473	0.271	0.078	0	T/My MPAL
SLC9A7	0	0.295069	0.198	0.076	0	T/My MPAL
PLP2	0	0.594243	0.627	0.474	0	T/My MPAL
TSPYL2	0	0.582358	0.319	0.203	0	T/My MPAL
NBDY	0	0.368816	0.49	0.331	0	T/My MPAL
MSN	0	0.359719	0.671	0.555	0	T/My MPAL
IL2RG	0	0.513662	0.488	0.314	0	T/My MPAL
OGT	0	0.458371	0.424	0.238	0	T/My MPAL
GPR174	0	0.290545	0.204	0.068	0	T/My MPAL
ITM2A	0	1.67781	0.598	0.275	0	T/My MPAL
ARMCX3	0	0.268896	0.245	0.12	0	T/My MPAL
BEX4	0	0.387105	0.363	0.203	0	T/My MPAL
ACSL4	0	0.252332	0.188	0.097	0	T/My MPAL
KLHL13	0	0.376421	0.187	0.022	0	T/My MPAL
NKAP	0	0.275989	0.277	0.167	0	T/My MPAL
LAMP2	0	0.319242	0.34	0.206	0	T/My MPAL
THOC2	0	0.284971	0.419	0.284	0	T/My MPAL
SASH3	0	0.312655	0.381	0.235	0	T/My MPAL
STK26	0	0.648797	0.445	0.185	0	T/My MPAL
BCAP31	0	0.338373	0.534	0.414	0	T/My MPAL
G6PD	0	0.444988	0.334	0.208	0	T/My MPAL
IL9R	0	0.259093	0.107	0.024	0	T/My MPAL
AGPAT5	0	1.16446	0.444	0.117	0	T/My MPAL
TNKS	0	0.393845	0.24	0.11	0	T/My MPAL
PCM1	0	0.317523	0.535	0.382	0	T/My MPAL
DOCK5	0	0.330938	0.198	0.072	0	T/My MPAL
PPP2R2A	0	0.364398	0.301	0.184	0	T/My MPAL
PTK2B	0	0.728585	0.443	0.234	0	T/My MPAL
KIF13B	0	0.737631	0.203	0.079	0	T/My MPAL
KAT6A	0	0.351737	0.318	0.202	0	T/My MPAL
PCMTD1	0	0.363799	0.366	0.207	0	T/My MPAL
ST18	0	0.288313	0.117	0.034	0	T/My MPAL
RB1CC1	0	0.482563	0.444	0.324	0	T/My MPAL
PDE7A	0	0.565015	0.383	0.14	0	T/My MPAL
ARFGEF1	0	0.466449	0.358	0.169	0	T/My MPAL
NCOA2	0	0.392461	0.235	0.116	0	T/My MPAL
OSGIN2	0	0.460257	0.189	0.071	0	T/My MPAL
NBN	0	0.274377	0.262	0.147	0	T/My MPAL
UBR5	0	0.446644	0.346	0.201	0	T/My MPAL
LRP12	0	0.272047	0.114	0.044	0	T/My MPAL
ANGPT1	0	0.415764	0.194	0.045	0	T/My MPAL
DEPTOR	0	0.288839	0.174	0.057	0	T/My MPAL
SLA	0	0.505557	0.329	0.123	0	T/My MPAL
SMARCA2	0	0.488946	0.482	0.305	0	T/My MPAL
DENND4C	0	0.408063	0.265	0.13	0	T/My MPAL
UBE2R2	0	0.651394	0.473	0.214	0	T/My MPAL
RNF38	0	0.658353	0.287	0.139	0	T/My MPAL
ABHD17B	0	0.323778	0.284	0.145	0	T/My MPAL
GCNT1	0	0.435902	0.203	0.067	0	T/My MPAL
GNAQ	0	0.770648	0.54	0.258	0	T/My MPAL
AGTPBP1	0	0.618909	0.316	0.171	0	T/My MPAL
DAPK1	0	0.317514	0.241	0.122	0	T/My MPAL
AUH	0	0.309825	0.179	0.076	0	T/My MPAL
NFIL3	0	0.605254	0.296	0.107	0	T/My MPAL
MFSD14C	0	0.302026	0.268	0.149	0	T/My MPAL
CNTRL	0	0.353301	0.397	0.238	0	T/My MPAL
RABGAP1	0	0.253147	0.178	0.081	0	T/My MPAL
GAPVD1	0	0.282411	0.26	0.157	0	T/My MPAL
SET	0	0.344472	0.735	0.631	0	T/My MPAL
USP20	0	0.327342	0.198	0.067	0	T/My MPAL
GFI1B	0	0.379918	0.19	0.031	0	T/My MPAL
C9orf139	0	0.30151	0.152	0.033	0	T/My MPAL
EHMT1	0	0.383481	0.359	0.202	0	T/My MPAL
TALDO1	0	0.826879	0.76	0.591	0	T/My MPAL
LSP1	0	0.511895	0.636	0.477	0	T/My MPAL
CD81	0	0.766253	0.563	0.281	0	T/My MPAL
KCNQ1OT1	0	0.282489	0.189	0.095	0	T/My MPAL
CDKN1C	0	0.758505	0.211	0.041	0	T/My MPAL
NAP1L4	0	0.460026	0.482	0.301	0	T/My MPAL
TAF10	0	0.568884	0.534	0.284	0	T/My MPAL
DENND5A	0	0.43825	0.246	0.131	0	T/My MPAL
IPO7	0	0.289386	0.293	0.174	0	T/My MPAL
CTR9	0	0.259993	0.305	0.177	0	T/My MPAL
FAR1	0	0.31376	0.236	0.135	0	T/My MPAL
PDE3B	0	0.432478	0.321	0.165	0	T/My MPAL
PIK3C2A	0	0.347298	0.202	0.092	0	T/My MPAL
NUCB2	0	0.919262	0.694	0.467	0	T/My MPAL
EIF3M	0	0.378379	0.68	0.56	0	T/My MPAL
HIPK3	0	0.394082	0.274	0.14	0	T/My MPAL
LMO2	0	0.517406	0.494	0.239	0	T/My MPAL
CAPRIN1	0	0.449661	0.498	0.323	0	T/My MPAL
PRR5L	0	0.487708	0.215	0.031	0	T/My MPAL
CD82	0	0.711567	0.512	0.266	0	T/My MPAL
AMBRA1	0	0.336893	0.18	0.09	0	T/My MPAL
CKAP5	0	0.250119	0.217	0.103	0	T/My MPAL
OSBP	0	0.288192	0.23	0.101	0	T/My MPAL
RTN3	0	0.543672	0.527	0.346	0	T/My MPAL
STIP1	0	0.332891	0.334	0.193	0	T/My MPAL
PPP1R14B	0	0.742852	0.53	0.28	0	T/My MPAL
RASGRP2	0	0.451542	0.542	0.413	0	T/My MPAL
CTSW	0	0.608364	0.475	0.248	0	T/My MPAL
RBM14-RBM4	0	0.360542	0.164	0.02	0	T/My MPAL
CORO1B	0	0.601661	0.367	0.273	0	T/My MPAL
ACY3	0	0.674192	0.175	0.044	0	T/My MPAL
CHKA	0	0.52782	0.286	0.126	0	T/My MPAL
PPP6R3	0	0.353386	0.3	0.174	0	T/My MPAL
CPT1A	0	0.351142	0.35	0.196	0	T/My MPAL
PPFIA1	0	0.40691	0.26	0.096	0	T/My MPAL
ATG16L2	0	0.327015	0.356	0.238	0	T/My MPAL
FCHSD2	0	0.449769	0.344	0.156	0	T/My MPAL
FAM168A	0	0.329428	0.16	0.078	0	T/My MPAL
RAB6A	0	0.267938	0.36	0.235	0	T/My MPAL
ARRB1	0	0.296499	0.221	0.094	0	T/My MPAL
GAB2	0	0.697237	0.281	0.172	0	T/My MPAL
AP003086.1	0	0.378455	0.132	0.05	0	T/My MPAL
PICALM	0	0.470782	0.355	0.233	0	T/My MPAL
IL18	0	0.568925	0.342	0.119	0	T/My MPAL
ZBTB16	0	0.714477	0.311	0.088	0	T/My MPAL
SIK3	0	0.818207	0.328	0.148	0	T/My MPAL
LARP4B	0	0.318855	0.249	0.108	0	T/My MPAL
PFKP	0	0.535079	0.371	0.194	0	T/My MPAL
AKR1C3	0	0.516402	0.329	0.121	0	T/My MPAL
SFMBT2	0	0.79129	0.288	0.087	0	T/My MPAL
CELF2	0	0.562838	0.645	0.506	0	T/My MPAL
HACD1	0	0.411208	0.238	0.13	0	T/My MPAL
STAM	0	0.310147	0.26	0.141	0	T/My MPAL
APBB1IP	0	0.281085	0.491	0.355	0	T/My MPAL
ZEB1	0	0.250911	0.181	0.09	0	T/My MPAL
CCNY	0	0.374976	0.348	0.17	0	T/My MPAL
CSGALNACT2	0	0.424264	0.291	0.183	0	T/My MPAL
HNRNPF	0	0.36543	0.59	0.459	0	T/My MPAL
ZNF22	0	0.301143	0.428	0.291	0	T/My MPAL
NCOA4	0	0.373197	0.501	0.356	0	T/My MPAL
P4HA1	0	0.461492	0.225	0.108	0	T/My MPAL
KAT6B	0	0.338553	0.403	0.241	0	T/My MPAL
ZMIZ1	0	0.767087	0.437	0.165	0	T/My MPAL
WAPL	0	0.417316	0.395	0.217	0	T/My MPAL
PTEN	0	1.00688	0.691	0.301	0	T/My MPAL
BTAF1	0	0.332934	0.276	0.159	0	T/My MPAL
HHEX	0	0.401357	0.394	0.225	0	T/My MPAL
PDLIM1	0	0.909534	0.418	0.294	0	T/My MPAL
TM9SF3	0	0.354718	0.366	0.228	0	T/My MPAL
FRAT2	0	0.530145	0.19	0.092	0	T/My MPAL
DNMBP	0	0.402302	0.131	0.042	0	T/My MPAL
ERLIN1	0	0.266828	0.184	0.083	0	T/My MPAL
GBF1	0	0.33083	0.222	0.096	0	T/My MPAL
NT5C2	0	0.364247	0.327	0.189	0	T/My MPAL
SLK	0	0.421737	0.301	0.118	0	T/My MPAL
SMC3	0	0.422913	0.437	0.275	0	T/My MPAL
PDZD8	0	0.38652	0.261	0.145	0	T/My MPAL
INPP5A	0	0.77936	0.161	0.029	0	T/My MPAL
KDM5A	0	0.443439	0.426	0.274	0	T/My MPAL
WNK1	0	0.269099	0.394	0.265	0	T/My MPAL
CACNA2D4	0	0.338286	0.256	0.143	0	T/My MPAL
FKBP4	0	0.404224	0.278	0.156	0	T/My MPAL
TNFRSF1A	0	0.488542	0.354	0.157	0	T/My MPAL
CLECL1	0	0.311157	0.231	0.092	0	T/My MPAL
ETV6	0	0.695809	0.537	0.299	0	T/My MPAL
ATF7IP	0	0.292373	0.356	0.21	0	T/My MPAL
PLEKHA5	0	0.47938	0.25	0.081	0	T/My MPAL
ITPR2	0	0.403947	0.311	0.145	0	T/My MPAL
FGFR1OP2	0	0.484035	0.478	0.269	0	T/My MPAL
TM7SF3	0	0.881684	0.464	0.203	0	T/My MPAL
STK38L	0	0.359626	0.232	0.092	0	T/My MPAL
SINHCAF	0	0.305842	0.364	0.234	0	T/My MPAL
ARID2	0	0.330494	0.291	0.182	0	T/My MPAL
SLC38A2	0	0.366772	0.565	0.403	0	T/My MPAL
LARP4	0	0.28092	0.211	0.092	0	T/My MPAL
BIN2	0	0.326316	0.47	0.316	0	T/My MPAL
NFE2	0	0.988492	0.441	0.134	0	T/My MPAL
GTSF1	0	0.285486	0.205	0.096	0	T/My MPAL
TESPA1	0	0.293687	0.271	0.126	0	T/My MPAL
ATP5F1B	0	0.398393	0.735	0.625	0	T/My MPAL
RAP1B	0	0.394375	0.713	0.532	0	T/My MPAL
ZFC3H1	0	0.320976	0.346	0.207	0	T/My MPAL
RAB21	0	0.261225	0.263	0.148	0	T/My MPAL
OSBPL8	0	0.555075	0.546	0.357	0	T/My MPAL
PPP1R12A	0	0.567354	0.564	0.328	0	T/My MPAL
PLXNC1	0	0.323439	0.161	0.062	0	T/My MPAL
VEZT	0	0.258858	0.27	0.161	0	T/My MPAL
GNPTAB	0	0.455189	0.403	0.254	0	T/My MPAL
TXNRD1	0	0.341328	0.349	0.197	0	T/My MPAL
CHST11	0	0.740818	0.538	0.26	0	T/My MPAL
CORO1C	0	0.503297	0.247	0.133	0	T/My MPAL
GIT2	0	0.308535	0.383	0.245	0	T/My MPAL
GPN3	0	0.285296	0.25	0.133	0	T/My MPAL
ATXN2	0	0.300833	0.271	0.122	0	T/My MPAL
HECTD4	0	0.29179	0.25	0.123	0	T/My MPAL
PTPN11	0	0.280102	0.314	0.193	0	T/My MPAL
MED13L	0	0.632724	0.539	0.318	0	T/My MPAL
AC125603.2	0	0.572158	0.132	0.044	0	T/My MPAL
TESC	0	1.04093	0.487	0.206	0	T/My MPAL
MLEC	0	0.412122	0.418	0.255	0	T/My MPAL
SPPL3	0	0.53617	0.312	0.141	0	T/My MPAL
ANAPC5	0	0.3366	0.493	0.369	0	T/My MPAL
ORAI1	0	0.37873	0.334	0.188	0	T/My MPAL
CDK2AP1	0	0.343534	0.245	0.117	0	T/My MPAL
ATP6V0A2	0	0.272647	0.246	0.124	0	T/My MPAL
SLC15A4	0	0.321621	0.192	0.074	0	T/My MPAL
FBRSL1	0	0.539506	0.33	0.109	0	T/My MPAL
ZMYM2	0	0.453621	0.424	0.267	0	T/My MPAL
LATS2	0	0.290219	0.201	0.105	0	T/My MPAL
MRPL57	0	0.399547	0.573	0.438	0	T/My MPAL
LINC00539	0	0.308418	0.178	0.064	0	T/My MPAL
ZDHHC20	0	0.500982	0.297	0.161	0	T/My MPAL
PARP4	0	0.297578	0.247	0.117	0	T/My MPAL
FLT3	0	0.553707	0.409	0.21	0	T/My MPAL
PAN3	0	0.456951	0.472	0.308	0	T/My MPAL
USPL1	0	0.319939	0.188	0.093	0	T/My MPAL
FRY	0	0.956377	0.323	0.058	0	T/My MPAL
SPART	0	0.363748	0.264	0.114	0	T/My MPAL
CCNA1	0	0.262641	0.109	0.037	0	T/My MPAL
TM9SF2	0	0.393561	0.415	0.262	0	T/My MPAL
TEX30	0	0.477117	0.283	0.115	0	T/My MPAL
ARHGEF7	0	1.49146	0.321	0.196	0	T/My MPAL
APEX1	0	0.333776	0.576	0.456	0	T/My MPAL
TRDC	0	0.810634	0.266	0.109	0	T/My MPAL
NYNRIN	0	0.306696	0.126	0.014	0	T/My MPAL
SCFD1	0	0.394123	0.32	0.186	0	T/My MPAL
ARHGAP5	0	0.30533	0.217	0.087	0	T/My MPAL
SOS2	0	0.404419	0.247	0.111	0	T/My MPAL
NIN	0	0.679225	0.494	0.241	0	T/My MPAL
PYGL	0	0.711329	0.24	0.131	0	T/My MPAL
ARID4A	0	0.40304	0.38	0.243	0	T/My MPAL
PCNX4	0	0.26715	0.268	0.134	0	T/My MPAL
MNAT1	0	0.314754	0.222	0.11	0	T/My MPAL
MAX	0	0.424322	0.521	0.343	0	T/My MPAL
PCNX1	0	0.419793	0.287	0.135	0	T/My MPAL
NUMB	0	0.378508	0.291	0.178	0	T/My MPAL
JDP2	0	0.499349	0.193	0.055	0	T/My MPAL
TMED8	0	0.266794	0.187	0.083	0	T/My MPAL
AHSA1	0	0.394886	0.334	0.194	0	T/My MPAL
SPTLC2	0	0.49009	0.451	0.263	0	T/My MPAL
FOXN3	0	0.706438	0.43	0.321	0	T/My MPAL
RIN3	0	0.370987	0.4	0.215	0	T/My MPAL
DICER1	0	0.25224	0.262	0.143	0	T/My MPAL
BCL11B	0	1.25883	0.329	0.118	0	T/My MPAL
SETD3	0	0.286903	0.249	0.131	0	T/My MPAL
SLC25A29	0	0.359502	0.252	0.092	0	T/My MPAL
HSP90AA1	0	0.366541	0.856	0.803	0	T/My MPAL
RCOR1	0	0.692746	0.393	0.169	0	T/My MPAL
MARK3	0	0.370205	0.363	0.222	0	T/My MPAL
AKT1	0	0.308608	0.295	0.156	0	T/My MPAL
FAM30A	0	0.671493	0.381	0.124	0	T/My MPAL
UBE3A	0	0.302331	0.436	0.286	0	T/My MPAL
SLC12A6	0	0.410648	0.301	0.123	0	T/My MPAL
INAFM2	0	0.254432	0.157	0.038	0	T/My MPAL
IVD	0	0.281923	0.235	0.112	0	T/My MPAL
SECISBP2L	0	0.280223	0.282	0.155	0	T/My MPAL
RFX7	0	0.397422	0.203	0.064	0	T/My MPAL
TCF12	0	0.428003	0.332	0.184	0	T/My MPAL
ADAM10	0	0.37633	0.409	0.247	0	T/My MPAL
RNF111	0	0.325756	0.209	0.094	0	T/My MPAL
RAB8B	0	0.489171	0.292	0.166	0	T/My MPAL
ZNF609	0	0.284217	0.207	0.09	0	T/My MPAL
PIAS1	0	0.404802	0.405	0.266	0	T/My MPAL
ANP32A	0	0.456587	0.61	0.45	0	T/My MPAL
ARIH1	0	0.821945	0.442	0.224	0	T/My MPAL
NPTN	0	0.328579	0.222	0.081	0	T/My MPAL
SCAMP2	0	0.301917	0.397	0.263	0	T/My MPAL
C15orf39	0	0.410655	0.322	0.159	0	T/My MPAL
TSPAN3	0	0.30146	0.344	0.189	0	T/My MPAL
ZFAND6	0	0.46739	0.349	0.221	0	T/My MPAL
ABHD17C	0	0.520719	0.128	0.036	0	T/My MPAL
MEX3B	0	0.361271	0.176	0.034	0	T/My MPAL
ABHD2	0	0.534844	0.292	0.127	0	T/My MPAL
FES	0	0.360507	0.309	0.192	0	T/My MPAL
MCTP2	0	0.47331	0.252	0.092	0	T/My MPAL
LRRC28	0	0.441184	0.241	0.094	0	T/My MPAL
CHSY1	0	0.261808	0.162	0.079	0	T/My MPAL
SRRM2	0	0.356966	0.767	0.623	0	T/My MPAL
GLYR1	0	0.275288	0.254	0.15	0	T/My MPAL
CLEC16A	0	0.346213	0.168	0.073	0	T/My MPAL
ABCC1	0	0.583352	0.362	0.129	0	T/My MPAL
EIF3C	0	0.571711	0.275	0.064	0	T/My MPAL
YPEL3	0	0.511919	0.557	0.349	0	T/My MPAL
CORO1A	0	0.40486	0.817	0.731	0	T/My MPAL
DCTPP1	0	0.287568	0.313	0.204	0	T/My MPAL
SEPHS2	0	0.293065	0.346	0.204	0	T/My MPAL
VPS35	0	0.270805	0.364	0.243	0	T/My MPAL
N4BP1	0	0.293686	0.199	0.089	0	T/My MPAL
BRD7	0	0.307534	0.378	0.246	0	T/My MPAL
CHD9	0	0.431022	0.503	0.308	0	T/My MPAL
NFAT5	0	0.595071	0.365	0.198	0	T/My MPAL
SF3B3	0	0.269532	0.248	0.135	0	T/My MPAL
ZNRF1	0	0.823405	0.415	0.122	0	T/My MPAL
PLCG2	0	0.601277	0.37	0.177	0	T/My MPAL
USP10	0	0.354135	0.336	0.183	0	T/My MPAL
GSE1	0	0.493195	0.337	0.13	0	T/My MPAL
CBFA2T3	0	0.639003	0.367	0.125	0	T/My MPAL
ACSF3	0	0.276418	0.237	0.115	0	T/My MPAL
ANKRD11	0	0.678221	0.592	0.411	0	T/My MPAL
RFLNB	0	0.638804	0.455	0.218	0	T/My MPAL
PAFAH1B1	0	0.387565	0.431	0.278	0	T/My MPAL
P2RX5-TAX1BP3	0	0.274771	0.101	0.008	0	T/My MPAL
P2RX5	0	0.488929	0.217	0.099	0	T/My MPAL
ATP2A3	0	0.46556	0.409	0.223	0	T/My MPAL
SPNS3	0	0.766136	0.309	0.131	0	T/My MPAL
RNASEK-C17orf49	0	1.01724	0.353	0.057	0	T/My MPAL
EIF4A1	0	0.359172	0.621	0.513	0	T/My MPAL
MPRIP	0	0.897206	0.344	0.16	0	T/My MPAL
NUFIP2	0	0.507322	0.501	0.297	0	T/My MPAL
NF1	0	0.364253	0.259	0.119	0	T/My MPAL
SUZ12	0	0.472582	0.432	0.224	0	T/My MPAL
FBXL20	0	0.326232	0.239	0.126	0	T/My MPAL
JUP	0	0.354393	0.355	0.209	0	T/My MPAL
STAT5B	0	0.268659	0.236	0.105	0	T/My MPAL
STAT5A	0	0.338731	0.304	0.169	0	T/My MPAL
STAT3	0	0.448443	0.536	0.322	0	T/My MPAL
UBTF	0	0.261523	0.319	0.196	0	T/My MPAL
GPATCH8	0	0.271003	0.341	0.223	0	T/My MPAL
CALCOCO2	0	0.950893	0.593	0.334	0	T/My MPAL
LUC7L3	0	0.317772	0.568	0.406	0	T/My MPAL
MSI2	0	0.502839	0.422	0.235	0	T/My MPAL
TEX14	0	1.15308	0.132	0.043	0	T/My MPAL
VMP1	0	0.518183	0.406	0.261	0	T/My MPAL
RPS6KB1	0	0.28698	0.196	0.105	0	T/My MPAL
MED13	0	0.416258	0.266	0.142	0	T/My MPAL
TLK2	0	0.386185	0.271	0.121	0	T/My MPAL
DCAF7	0	0.337746	0.358	0.218	0	T/My MPAL
CCDC47	0	0.301138	0.291	0.172	0	T/My MPAL
PECAM1	0	0.834001	0.469	0.214	0	T/My MPAL
SMURF2	0	0.532967	0.29	0.078	0	T/My MPAL
HELZ	0	0.448976	0.384	0.23	0	T/My MPAL
BPTF	0	0.356937	0.52	0.338	0	T/My MPAL
CD300A	0	0.304194	0.246	0.13	0	T/My MPAL
RAB37	0	0.379807	0.391	0.217	0	T/My MPAL
JPT1	0	0.439524	0.542	0.386	0	T/My MPAL
TSEN54	0	0.302319	0.274	0.136	0	T/My MPAL
MXRA7	0	0.394277	0.161	0.064	0	T/My MPAL
TIMP2	0	0.394451	0.289	0.143	0	T/My MPAL
BAHCC1	0	0.685285	0.351	0.123	0	T/My MPAL
ALYREF	0	0.407428	0.37	0.17	0	T/My MPAL
SLC16A3	0	0.596802	0.309	0.108	0	T/My MPAL
CD7	0	0.571381	0.529	0.318	0	T/My MPAL
FOXK2	0	0.433881	0.225	0.098	0	T/My MPAL
SMCHD1	0	0.558354	0.565	0.422	0	T/My MPAL
MYL12B	0	0.364389	0.778	0.693	0	T/My MPAL
IMPA2	0	0.325342	0.231	0.138	0	T/My MPAL
ROCK1	0	0.357944	0.591	0.444	0	T/My MPAL
PCAT18	0	0.420795	0.249	0.07	0	T/My MPAL
GALNT1	0	0.35387	0.323	0.16	0	T/My MPAL
PSTPIP2	0	0.283605	0.199	0.089	0	T/My MPAL
SMAD2	0	0.331643	0.35	0.197	0	T/My MPAL
RPL17-C18orf32	0	1.46819	0.332	0.065	0	T/My MPAL
SMAD4	0	0.264638	0.227	0.098	0	T/My MPAL
PHLPP1	0	0.429042	0.183	0.049	0	T/My MPAL
BCL2	0	0.487655	0.404	0.18	0	T/My MPAL
ATP9B	0	0.466694	0.237	0.124	0	T/My MPAL
CTDP1	0	0.318753	0.223	0.108	0	T/My MPAL
RNF24	0	0.483433	0.332	0.164	0	T/My MPAL
PLCB1	0	0.721333	0.325	0.133	0	T/My MPAL
DSTN	0	0.920045	0.416	0.314	0	T/My MPAL
RRBP1	0	0.438297	0.296	0.189	0	T/My MPAL
RALGAPA2	0	0.451417	0.252	0.084	0	T/My MPAL
HM13	0	0.293734	0.468	0.337	0	T/My MPAL
ITCH	0	0.504001	0.313	0.164	0	T/My MPAL
PHF20	0	0.446986	0.438	0.293	0	T/My MPAL
NORAD	0	0.290755	0.386	0.258	0	T/My MPAL
PPP1R16B	0	0.838355	0.185	0.103	0	T/My MPAL
TOP1	0	0.783783	0.583	0.376	0	T/My MPAL
CHD6	0	0.306014	0.3	0.173	0	T/My MPAL
CTSA	0	0.402629	0.425	0.284	0	T/My MPAL
ARFGEF2	0	0.335801	0.198	0.103	0	T/My MPAL
ADNP	0	0.282284	0.275	0.14	0	T/My MPAL
GNAS	0	0.70685	0.883	0.676	0	T/My MPAL
SLC17A9	0	0.313545	0.218	0.093	0	T/My MPAL
PRSS57	0	0.87328	0.513	0.243	0	T/My MPAL
GAMT	0	0.363203	0.305	0.152	0	T/My MPAL
CSNK1G2	0	0.309953	0.325	0.164	0	T/My MPAL
SLC39A3	0	0.544059	0.305	0.132	0	T/My MPAL
GNA15	0	0.764802	0.637	0.331	0	T/My MPAL
S1PR4	0	0.300983	0.379	0.239	0	T/My MPAL
SMIM24	0	0.493904	0.401	0.193	0	T/My MPAL
MAP2K2	0	0.407354	0.544	0.342	0	T/My MPAL
PLIN3	0	0.441342	0.482	0.304	0	T/My MPAL
KDM4B	0	0.48379	0.264	0.119	0	T/My MPAL
SAFB	0	0.296184	0.384	0.245	0	T/My MPAL
INSR	0	0.386875	0.232	0.113	0	T/My MPAL
ICAM3	0	0.366592	0.572	0.41	0	T/My MPAL
KEAP1	0	0.278458	0.229	0.109	0	T/My MPAL
FARSA	0	0.485728	0.345	0.16	0	T/My MPAL
CALR	0	0.639237	0.717	0.605	0	T/My MPAL
LYL1	0	0.716095	0.52	0.281	0	T/My MPAL
ADGRE2	0	0.376621	0.214	0.102	0	T/My MPAL
BRD4	0	0.387106	0.47	0.298	0	T/My MPAL
TPM4	0	0.589074	0.658	0.463	0	T/My MPAL
RAB8A	0	0.416416	0.472	0.308	0	T/My MPAL
HSH2D	0	1.57065	0.587	0.252	0	T/My MPAL
EPS15L1	0	0.265644	0.23	0.127	0	T/My MPAL
MYO9B	0	0.337763	0.402	0.261	0	T/My MPAL
JUND	0	0.311068	0.84	0.657	0	T/My MPAL
URI1	0	0.319253	0.404	0.234	0	T/My MPAL
GPI	0	0.528942	0.457	0.324	0	T/My MPAL
ACTN4	0	0.653221	0.529	0.276	0	T/My MPAL
TGFB1	0	0.774562	0.685	0.43	0	T/My MPAL
EXOSC5	0	0.307591	0.293	0.168	0	T/My MPAL
KCNN4	0	0.304088	0.199	0.074	0	T/My MPAL
MARK4	0	0.299881	0.185	0.061	0	T/My MPAL
MBOAT7	0	0.643217	0.48	0.254	0	T/My MPAL
PPP6R1	0	0.39846	0.405	0.241	0	T/My MPAL
UBE2S	0	0.535983	0.518	0.286	0	T/My MPAL
TRIM28	0	0.324228	0.44	0.294	0	T/My MPAL
UBE2M	0	0.291895	0.321	0.176	0	T/My MPAL
RPS4Y1	0	0.320022	0.596	0.432	0	T/My MPAL
UTY	0	0.369962	0.238	0.118	0	T/My MPAL
BID	0	0.337644	0.435	0.305	0	T/My MPAL
COMT	0	0.510484	0.549	0.411	0	T/My MPAL
PI4KA	0	0.317532	0.283	0.153	0	T/My MPAL
MAPK1	0	0.405549	0.393	0.218	0	T/My MPAL
BCR	0	0.381894	0.27	0.118	0	T/My MPAL
IGLL1	0	1.42503	0.349	0.142	0	T/My MPAL
RGL4	0	0.454879	0.218	0.07	0	T/My MPAL
CABIN1	0	0.286461	0.295	0.152	0	T/My MPAL
MYO18B	0	0.670353	0.199	0.018	0	T/My MPAL
EMID1	0	0.872343	0.378	0.061	0	T/My MPAL
YWHAH	0	0.388609	0.495	0.376	0	T/My MPAL
MYH9	0	0.557382	0.66	0.494	0	T/My MPAL
NCF4	0	0.74602	0.495	0.268	0	T/My MPAL
RAC2	0	0.473346	0.714	0.638	0	T/My MPAL
LGALS1	0	0.285753	0.722	0.496	0	T/My MPAL
DDX17	0	0.612807	0.671	0.466	0	T/My MPAL
PACSIN2	0	0.305181	0.226	0.129	0	T/My MPAL
GRAMD4	0	0.3558	0.211	0.078	0	T/My MPAL
U2AF1L5	0	0.283166	0.211	0.078	0	T/My MPAL
C21orf91	0	0.531366	0.277	0.071	0	T/My MPAL
ATP5PO	0	0.42931	0.577	0.334	0	T/My MPAL
TTC3	0	0.540874	0.559	0.376	0	T/My MPAL
DYRK1A	0	0.487375	0.305	0.182	0	T/My MPAL
ERG	0	0.317361	0.234	0.09	0	T/My MPAL
UMODL1	0	0.33692	0.174	0.057	0	T/My MPAL
U2AF1	0	0.289512	0.273	0.143	0	T/My MPAL
PTTG1IP	0	0.922155	0.608	0.3	0	T/My MPAL
SPATC1L	0	0.308071	0.21	0.079	0	T/My MPAL
MT-CO1	0	0.288057	0.994	0.991	0	T/My MPAL
MT-ATP6	0	0.619742	0.977	0.967	0	T/My MPAL
MT-ND4	0	0.335197	0.976	0.953	0	T/My MPAL
MT-CYB	0	0.298926	0.979	0.972	0	T/My MPAL
MYCN	0	0.754981	0.23	0.015	0	T/My MPAL
SLC40A1	0	0.391841	0.199	0.065	0	T/My MPAL
GXYLT2	0	0.35627	0.131	0.019	0	T/My MPAL
KIT	0	0.735809	0.257	0.039	0	T/My MPAL
HPGD	0	0.723086	0.197	0.08	0	T/My MPAL
CDYL2	0	0.471241	0.136	0.037	0	T/My MPAL
LINC02573	0	0.331364	0.131	0.042	0	T/My MPAL
IKZF2	0	0.304394	0.18	0.066	0	T/My MPAL
MPPED2	0	0.850689	0.153	0.012	0	T/My MPAL
PTH2	0	0.733764	0.11	0.002	0	T/My MPAL
MECOM	0	0.502488	0.147	0.008	0	T/My MPAL
HPSE2	0	0.264686	0.102	0.001	0	T/My MPAL
ARHGEF18	0	0.335609	0.219	0.055	0	T/My MPAL
MICOS10	0	0.311778	0.17	0.051	0	T/My MPAL
CCDC18-AS1	0	0.559208	0.268	0.035	0	T/My MPAL
GAS5	0	1.74326	0.617	0.118	0	T/My MPAL
NIBAN1	0	0.339018	0.138	0.023	0	T/My MPAL
RO60	0	0.484238	0.249	0.042	0	T/My MPAL
PCBP1-AS1	0	0.360642	0.177	0.027	0	T/My MPAL
ITPRID2	0	0.56872	0.247	0.022	0	T/My MPAL
SEPTIN2	0	0.761238	0.386	0.067	0	T/My MPAL
TASOR	0	0.430022	0.22	0.035	0	T/My MPAL
NCBP2AS2	0	0.348876	0.237	0.049	0	T/My MPAL
DANCR	0	0.335664	0.205	0.049	0	T/My MPAL
CERT1	0	0.652495	0.251	0.039	0	T/My MPAL
HIST1H3D	0	0.489047	0.123	0.017	0	T/My MPAL
SNHG32	0	0.670284	0.349	0.067	0	T/My MPAL
RPS10-NUDT3	0	1.36729	0.348	0.114	0	T/My MPAL
TOMM6	0	0.373171	0.28	0.069	0	T/My MPAL
SNHG5	0	0.74098	0.355	0.082	0	T/My MPAL
SLC35F1	0	0.746197	0.185	0.032	0	T/My MPAL
SEPTIN7	0	0.713854	0.481	0.11	0	T/My MPAL
DENND11	0	0.309759	0.159	0.021	0	T/My MPAL
SNHG6	0	1.16469	0.53	0.1	0	T/My MPAL
RBIS	0	0.455449	0.285	0.06	0	T/My MPAL
PRKCQ-AS1	0	0.410056	0.206	0.026	0	T/My MPAL
DENND10	0	0.342413	0.13	0.019	0	T/My MPAL
SNHG1	0	0.709147	0.323	0.039	0	T/My MPAL
ZNRD2	0	0.358589	0.232	0.044	0	T/My MPAL
GIHCG	0	1.35502	0.458	0.048	0	T/My MPAL
LINC01619	0	0.504981	0.144	0.047	0	T/My MPAL
OIP5-AS1	0	0.41431	0.179	0.032	0	T/My MPAL
CIAO2A	0	0.400178	0.237	0.041	0	T/My MPAL
LINC01578	0	0.730252	0.192	0.066	0	T/My MPAL
EIF3CL	0	0.534905	0.234	0.025	0	T/My MPAL
CIAO2B	0	0.585233	0.341	0.07	0	T/My MPAL
SNHG29	0	1.99796	0.676	0.144	0	T/My MPAL
SNHG16	0	0.706247	0.319	0.039	0	T/My MPAL
SEPTIN9	0	0.27628	0.264	0.091	0	T/My MPAL
HEXD	0	0.329241	0.188	0.033	0	T/My MPAL
AP001011.1	0	0.345739	0.108	0.033	0	T/My MPAL
RELCH	0	0.329411	0.164	0.026	0	T/My MPAL
SLC66A2	0	0.298379	0.168	0.047	0	T/My MPAL
TLE5	0	0.440341	0.463	0.131	0	T/My MPAL
MICOS13	0	0.421299	0.264	0.056	0	T/My MPAL
SHFL	0	0.30031	0.181	0.029	0	T/My MPAL
ZNF433-AS1	0	0.457072	0.193	0.035	0	T/My MPAL
GET3	0	0.406534	0.238	0.042	0	T/My MPAL
IGLV10-54	0	0.657676	0.136	0.005	0	T/My MPAL
TUG1	0	0.310762	0.169	0.034	0	T/My MPAL
MRTFA	0	0.728141	0.294	0.047	0	T/My MPAL
SEPTIN6	0	1.90241	0.494	0.085	0	T/My MPAL
NME1-NME2	0	1.07429	0.303	0.046	0	T/My MPAL
ADSS2	0	0.495547	0.217	0.016	0	T/My MPAL
POLR1H	0	0.349213	0.192	0.021	0	T/My MPAL
PMS2P1	0	0.349932	0.175	0.013	0	T/My MPAL
POLR1F	0	0.368766	0.175	0.011	0	T/My MPAL
H2AZ2	0	0.854637	0.365	0.046	0	T/My MPAL
GARS1	0	0.345765	0.164	0.016	0	T/My MPAL
TARS1	0	0.366022	0.167	0.011	0	T/My MPAL
MACROH2A1	0	1.80585	0.461	0.048	0	T/My MPAL
DARS1	0	0.557584	0.242	0.02	0	T/My MPAL
TASL	0	0.263203	0.118	0.006	0	T/My MPAL
H1-3	0	0.794767	0.253	0.026	0	T/My MPAL
H3-3B	0	2.15152	0.532	0.096	0	T/My MPAL
CEP20	0	0.259973	0.132	0.01	0	T/My MPAL
LARS1	0	0.566762	0.241	0.018	0	T/My MPAL
NARS1	0	0.267409	0.139	0.011	0	T/My MPAL
YARS1	0	0.438381	0.201	0.015	0	T/My MPAL
MARCHF7	0	0.450331	0.208	0.017	0	T/My MPAL
EPRS1	0	0.478245	0.223	0.02	0	T/My MPAL
RPL7P9	0	0.381558	0.115	0.033	0	T/My MPAL
MARCHF6	0	0.370795	0.172	0.013	0	T/My MPAL
CYRIB	0	0.538771	0.241	0.03	0	T/My MPAL
ATP5MJ	0	0.647436	0.286	0.028	0	T/My MPAL
PALM2AKAP2	0	0.294181	0.107	0.007	0	T/My MPAL
H3-3A	0	1.92287	0.404	0.058	0	T/My MPAL
H2AZ1	0	1.00595	0.392	0.054	0	T/My MPAL
GOLM2	0	0.294037	0.146	0.013	0	T/My MPAL
MARS1	0	0.291218	0.141	0.012	0	T/My MPAL
H1-4	0	1.35624	0.383	0.044	0	T/My MPAL
HARS1	0	0.255219	0.141	0.013	0	T/My MPAL
QARS1	0	0.400211	0.208	0.02	0	T/My MPAL
PSME3IP1	0	0.281959	0.138	0.012	0	T/My MPAL
AHSA2P	0	0.317616	0.157	0.014	0	T/My MPAL
ATP5MK	0	0.55034	0.251	0.021	0	T/My MPAL
STAG3L3	0	1.17858	0.29	0.006	0	T/My MPAL
H2AC6	0	1.13131	0.274	0.012	0	T/My MPAL
H2BC4	0	0.566499	0.131	0.008	0	T/My MPAL
SMG1P3	0	0.275281	0.102	0.008	0	T/My MPAL
WASH6P	0	1.08054	0.194	0.008	0	T/My MPAL
STING1	0	0.624768	0.25	0.018	0	T/My MPAL
H1-10	0	1.26197	0.395	0.059	0	T/My MPAL
H1-2	0	0.777355	0.247	0.027	0	T/My MPAL
H2AX	0	0.275895	0.15	0.022	0	T/My MPAL
H1-0	0	0.845126	0.177	0.01	0	T/My MPAL
IARS1	0	0.426356	0.185	0.015	0	T/My MPAL
H4C3	0	0.604174	0.259	0.024	0	T/My MPAL
H2BC12	0	0.369365	0.139	0.007	0	T/My MPAL
MARCHF5	0	0.311721	0.156	0.012	0	T/My MPAL
7SK	0	0.413799	0.104	0.003	0	T/My MPAL
H2AC18	0	2.07463	0.322	0.021	0	T/My MPAL
XAGE1A	0	0.529756	0.124	0.002	0	T/My MPAL
MT-RNR2	0	2.60211	0.558	0.106	0	T/My MPAL
MT-RNR1	0	2.38577	0.558	0.106	0	T/My MPAL
RPL21P16	0	0.787608	0.268	0.056	0	T/My MPAL
MTND2P28	0	0.408889	0.165	0.009	0	T/My MPAL
GPX1	0	2.14073	0.515	0.096	0	T/My MPAL
CDK6-AS1	0	0.425051	0.132	0.003	0	T/My MPAL
RPS2P5	0	1.6698	0.47	0.092	0	T/My MPAL
H2AJ	0	0.363703	0.111	0.023	0	T/My MPAL
MTATP6P1	0	1.09604	0.378	0.042	0	T/My MPAL
ARPC4-TTLL3	0	0.302434	0.134	0.02	0	T/My MPAL
ATP6V1G2-DDX39B	0	0.265717	0.134	0.011	0	T/My MPAL
RPL36A-HNRNPH2	0	0.639685	0.179	0.019	0	T/My MPAL
SUZ12P1	0	0.316297	0.156	0.012	0	T/My MPAL
FMNL1-DT	0	0.334122	0.157	0.014	0	T/My MPAL
MIR23AHG	0	0.318795	0.172	0.039	0	T/My MPAL
H2AC19	0	2.35557	0.333	0.022	0	T/My MPAL
CHASERR	0	0.558871	0.312	0.05	0	T/My MPAL
MIR223HG	0	0.582111	0.184	0.006	0	T/My MPAL
FRG1HP	0	0.342392	0.166	0.012	0	T/My MPAL
STAG3L2	0	0.712045	0.209	0.004	0	T/My MPAL
SENP3-EIF4A1	0	0.618791	0.203	0.021	0	T/My MPAL
RN7SK	0	0.404538	0.102	0.003	0	T/My MPAL
TXLNGY	0	0.406887	0.127	0.016	0	T/My MPAL
NCOR1	6.53589e-307	0.296241	0.547	0.418	2.19442e-302	T/My MPAL
UBE2A	2.44325e-304	0.283458	0.409	0.288	8.2032e-300	T/My MPAL
FXR1	2.66841e-304	0.285034	0.486	0.358	8.95919e-300	T/My MPAL
IGF2BP2	1.79788e-303	0.360653	0.226	0.132	6.03638e-299	T/My MPAL
FBXW7	4.88401e-303	0.385391	0.263	0.163	1.6398e-298	T/My MPAL
HINT1	7.30797e-303	0.268628	0.853	0.813	2.45365e-298	T/My MPAL
KATNAL1	7.83577e-303	0.345461	0.146	0.072	2.63086e-298	T/My MPAL
LCOR	1.14018e-302	0.361577	0.321	0.212	3.82816e-298	T/My MPAL
PTPN6	5.58632e-301	0.407153	0.541	0.427	1.87561e-296	T/My MPAL
TMOD3	6.12798e-301	0.275752	0.374	0.252	2.05747e-296	T/My MPAL
NAGK	6.3326e-301	0.368636	0.232	0.135	2.12617e-296	T/My MPAL
BRWD1	4.44955e-299	0.349939	0.402	0.283	1.49394e-294	T/My MPAL
SRI	7.016e-299	0.347632	0.456	0.335	2.35562e-294	T/My MPAL
SCAF11	1.2725e-298	0.268327	0.568	0.434	4.27243e-294	T/My MPAL
VAPA	1.89596e-297	0.267419	0.655	0.523	6.36567e-293	T/My MPAL
MAP4	2.71195e-297	0.250231	0.3	0.191	9.10536e-293	T/My MPAL
CARD19	4.85326e-296	0.288217	0.379	0.257	1.62948e-291	T/My MPAL
CSNK1D	6.16948e-295	0.300636	0.399	0.279	2.0714e-290	T/My MPAL
STK24	8.54823e-295	0.259381	0.289	0.181	2.87007e-290	T/My MPAL
FDFT1	7.13072e-294	0.255108	0.471	0.341	2.39414e-289	T/My MPAL
USP9X	2.4922e-293	0.315633	0.285	0.181	8.36757e-289	T/My MPAL
NUP98	6.99761e-292	0.295811	0.313	0.204	2.34945e-287	T/My MPAL
TET2	3.39068e-291	0.277991	0.24	0.143	1.13842e-286	T/My MPAL
IER5	5.50034e-291	0.266933	0.342	0.227	1.84674e-286	T/My MPAL
UBASH3B	8.65342e-291	0.955675	0.285	0.193	2.90539e-286	T/My MPAL
DYNLL1	3.46772e-290	0.525746	0.564	0.467	1.16429e-285	T/My MPAL
TNRC6B	1.20192e-288	0.299552	0.45	0.319	4.03545e-284	T/My MPAL
NCOA3	7.58466e-288	0.362708	0.266	0.166	2.54655e-283	T/My MPAL
RBBP4	1.68874e-286	0.281202	0.512	0.391	5.66994e-282	T/My MPAL
WIPI2	1.50864e-285	0.251554	0.4	0.282	5.06528e-281	T/My MPAL
PJA2	8.01523e-284	0.276581	0.371	0.256	2.69111e-279	T/My MPAL
TPR	4.55023e-283	0.262123	0.517	0.389	1.52774e-278	T/My MPAL
SUCO	5.60324e-281	0.256018	0.27	0.168	1.88129e-276	T/My MPAL
MTPN	8.32503e-281	0.261948	0.6	0.467	2.79513e-276	T/My MPAL
AP2A2	9.22377e-280	0.326503	0.205	0.12	3.09688e-275	T/My MPAL
CCDC6	4.48034e-279	0.359802	0.225	0.136	1.50427e-274	T/My MPAL
DAGLB	4.7719e-279	0.38449	0.216	0.128	1.60217e-274	T/My MPAL
RTF2	9.95802e-279	0.271182	0.445	0.326	3.34341e-274	T/My MPAL
ZNF326	1.0235e-275	0.267668	0.416	0.298	3.4364e-271	T/My MPAL
PRKDC	1.35731e-275	0.278281	0.403	0.285	4.55718e-271	T/My MPAL
TKT	2.99503e-275	0.366296	0.768	0.641	1.00558e-270	T/My MPAL
AKAP13	3.55549e-275	0.80709	0.534	0.433	1.19376e-270	T/My MPAL
KLHL24	1.29634e-274	0.274402	0.346	0.233	4.35247e-270	T/My MPAL
AHCTF1	2.18309e-272	0.275159	0.232	0.14	7.32973e-268	T/My MPAL
MYC	9.93488e-272	0.425873	0.227	0.138	3.33564e-267	T/My MPAL
HP1BP3	2.65777e-271	0.25746	0.595	0.464	8.92346e-267	T/My MPAL
ASAP1	1.16138e-270	0.406468	0.193	0.112	3.89933e-266	T/My MPAL
YTHDC1	2.02912e-268	0.31002	0.451	0.335	6.81277e-264	T/My MPAL
SUPT16H	9.39895e-268	0.256467	0.365	0.253	3.1557e-263	T/My MPAL
PTDSS1	1.26409e-267	0.282251	0.373	0.264	4.24418e-263	T/My MPAL
ATP8B4	2.35228e-266	0.25821	0.17	0.092	7.89777e-262	T/My MPAL
ANPEP	1.00247e-264	0.381633	0.135	0.067	3.36581e-260	T/My MPAL
KDM2A	1.03695e-264	0.301198	0.376	0.263	3.48155e-260	T/My MPAL
[truncated: 111 more rows]

## Sheet: TableS5-bulkinfo
Table S5. Sample information for bulk RNA-seq TARGET samples. The sample ID, acute leukemia subtype, vital status, overall survival, and event-free survival for each sample were retrieved from the TARGET web portal (https://www.cancer.gov/ccg/research/genome-sequencing/target).
Sample ID	Disease Subtype	Vital Status	Overall Survival (Days)	Event Free Survival (Days)
TARGET-15-SJMPAL004013	B/M MPAL	Dead	2510	NA
TARGET-15-SJMPAL011911	T/M MPAL	Alive	2034	2034
TARGET-15-SJMPAL011912	T/M MPAL	Alive	3161	3161
TARGET-15-SJMPAL011913	T/M MPAL	Alive	3406	3406
TARGET-15-SJMPAL011914	T/M MPAL	Alive	2813	2813
TARGET-15-SJMPAL011915	T/M MPAL	Dead	198	198
TARGET-15-SJMPAL012419	B/M MPAL	Alive	1229	1229
TARGET-15-SJMPAL012420	T/M MPAL	Alive	4185	4185
TARGET-15-SJMPAL012421	T/M MPAL	Alive	1718	1718
TARGET-15-SJMPAL012422	B/M MPAL	Alive	2071	2071
TARGET-15-SJMPAL012425	B/M MPAL	Dead	591	591
TARGET-15-SJMPAL016340	T/M MPAL	Alive	223	223
TARGET-15-PARWPU	T/M MPAL	Alive	1814	1814
TARGET-15-SJMPAL016342	T/M MPAL	Dead	295	295
TARGET-15-SJMPAL016343	T/M MPAL	Dead	511	511
TARGET-15-SJMPAL016344	T/M MPAL	Alive	1222	1222
TARGET-15-SJMPAL016447	T/M MPAL	Alive	193	193
TARGET-15-SJMPAL016448	B/M MPAL	Dead	403	403
TARGET-15-PAREAT	T/M MPAL	Dead	74	NA
TARGET-15-SJMPAL017975	B/M MPAL	Alive	2927	2927
TARGET-15-SJMPAL017978	T/M MPAL	Alive	2921	2921
TARGET-15-SJMPAL019076	B/M MPAL	Alive	5297	NA
TARGET-15-SJMPAL040024	B/M MPAL	Dead	1033	1033
TARGET-15-SJMPAL040025	B/M MPAL	Alive	2130	2130
TARGET-15-SJMPAL040027	T/M MPAL	Alive	2590	2590
TARGET-15-SJMPAL040028	B/M MPAL	Alive	3182	NA
TARGET-15-SJMPAL040030	B/M MPAL	Dead	66	66
TARGET-15-SJMPAL040031	B/M MPAL	Alive	2491	2491
TARGET-15-SJMPAL040033	B/M MPAL	Dead	1658	1658
TARGET-15-SJMPAL040034	B/M MPAL	Alive	3395	3395
TARGET-15-SJMPAL040036	T/M MPAL	NA	NA	NA
TARGET-15-SJMPAL040037	T/M MPAL	Alive	963	963
TARGET-15-SJMPAL040038	B/M MPAL	Alive	1167	1167
TARGET-15-SJMPAL040039	B/M MPAL	NA	NA	NA
TARGET-15-SJMPAL040459	T/M MPAL	Alive	892	892
TARGET-15-SJMPAL041117	B/M MPAL	Alive	599	599
TARGET-15-SJMPAL041118	B/M MPAL	Alive	606	606
TARGET-15-SJMPAL041119	B/M MPAL	Dead	469	469
TARGET-15-SJMPAL041120	B/M MPAL	Dead	880	880
TARGET-15-SJMPAL042791	T/M MPAL	Alive	895	895
TARGET-15-SJMPAL042792	T/M MPAL	Alive	180	180
TARGET-15-SJMPAL042793	T/M MPAL	Alive	546	546
TARGET-15-SJMPAL042794	T/M MPAL	Dead	25	25
TARGET-15-SJMPAL042796	T/M MPAL	Alive	1215	1215
TARGET-15-SJMPAL042797	T/M MPAL	Alive	3535	3535
TARGET-15-SJMPAL042801	T/M MPAL	Alive	1169	1169
TARGET-15-SJMPAL043505	T/M MPAL	Dead	1562	1562
TARGET-15-SJMPAL043506	B/M MPAL	Dead	769	NA
TARGET-15-SJMPAL043507	T/M MPAL	NA	NA	NA
TARGET-15-SJMPAL043508	B/M MPAL	Dead	1806	1806
TARGET-15-SJMPAL043509	T/M MPAL	Alive	5938	NA
TARGET-15-SJMPAL043510	T/M MPAL	Dead	39	39
TARGET-15-SJMPAL043512	B/M MPAL	Alive	1097	1097
TARGET-15-SJMPAL043513	B/M MPAL	NA	NA	NA
TARGET-15-SJMPAL043514	T/M MPAL	Dead	682	682
TARGET-15-SJMPAL043771	B/M MPAL	Alive	780	780
TARGET-15-SJMPAL043773	T/M MPAL	Dead	394	394
TARGET-15-SJMPAL044948	T/M MPAL	Alive	3439	3439
TARGET-15-SJMPAL046466	B/M MPAL	Alive	1767	1767
TARGET-15-SJMPAL046467	B/M MPAL	Dead	1630	1630
TARGET-15-SJMPAL046468	B/M MPAL	Alive	1168	1168
TARGET-15-SJMPAL046470	B/M MPAL	Alive	615	615
TARGET-15-SJMPAL046471	B/M MPAL	Alive	364	364
TARGET-15-SJMPAL046472	B/M MPAL	Alive	1275	1275

## Sheet: TableS6-subpopulation
Table S6. Top 40 differentially expressed genes (DEGs) between blast populations within T/My sample M2 and B/My sample M3. The top differentially expressed genes between blast subpopulations in B/My sample M3 (M3-My and M3-B) and in T/My sample M2 (M2-My and M2-T). DEGs analysis was performed for sample M3, comparing sample M3’s cells in clusters 0 versus 4, and for sample M2, comparing sample M2…
A										B
	gene	p_val	avg_log2FC	pct.1	pct.2	p_val_adj					gene	p_val	avg_log2FC	pct.1	pct.2	p_val_adj
Over-expressed in M2-My	S100A9	0	7.65843	1	0.73	0				Over-expressed in M3-My	S100A9	1.65998e-222	7.81693	1	0.13	3.31995e-219
	S100A8	0	6.82963	1	0.664	0					S100A8	8.436e-221	6.46511	0.998	0.147	1.6872e-217
	LYZ	0	5.62115	1	0.804	0					LYZ	1.66591e-222	6.02967	1	0.583	3.33182e-219
	CST3	0	4.41268	1	0.991	0					TYROBP	1.57346e-222	5.32804	1	0.453	3.14692e-219
	TYROBP	0	4.20449	1	0.705	0					CST3	1.89425e-222	4.88231	1	0.775	3.78851e-219
	S100A4	0	3.88987	1	0.97	0					FCN1	1.72643e-222	4.45401	1	0.704	3.45286e-219
	FCN1	0	3.7945	1	0.684	0					S100A11	1.7326e-222	4.27687	1	0.498	3.4652e-219
	S100A6	0	3.78789	1	0.997	0					S100A6	8.91189e-220	4.06102	1	0.497	1.78238e-216
	S100A11	0	3.69151	1	0.979	0					IFI30	2.16928e-222	4.05218	1	0.863	4.33856e-219
	S100A12	0	3.68628	1	0.745	0					CEBPD	3.5487e-222	4.03875	1	0.946	7.0974e-219
	CEBPD	0	3.66108	1	0.501	0					S100A4	1.12103e-220	3.81865	1	0.653	2.24206e-217
	IFI30	0	3.58363	1	0.414	0					COTL1	1.42741e-220	3.63026	1	0.495	2.85482e-217
	TSPO	0	3.53059	1	0.999	0					FCER1G	3.5487e-222	3.5774	1	0.521	7.0974e-219
	FCER1G	0	3.19713	1	0.877	0					FTL	2.449e-222	3.50688	1	0.988	4.89801e-219
	CFD	0	3.15766	1	0.776	0					TYMP	2.55596e-218	3.49888	1	0.204	5.11191e-215
	MNDA	0	3.01892	1	0.407	0					SERPINA1	1.22075e-218	3.43426	0.994	0.217	2.44151e-215
	SAT1	0	2.9837	0.999	0.821	0					CFD	2.3364e-211	3.36535	0.987	0.097	4.6728e-208
	COTL1	0	2.93375	0.995	0.998	0					S100A12	7.50149e-222	3.3148	1	0.115	1.5003e-218
	TYMP	0	2.93006	1	0.711	0					NAMPT	1.77522e-214	3.23246	1	0.783	3.55045e-211
	NAMPT	3.20892e-307	2.87806	0.949	0.474	6.41783e-304					FTH1	9.96978e-221	3.20778	1	0.995	1.99396e-217
	gene	p_val	avg_log2FC	pct.1	pct.2	p_val_adj					gene	p_val	avg_log2FC	pct.1	pct.2	p_val_adj
Over-expressed in M2-T	LTB	0	-2.45463	0.998	0.999	0				Over-expressed in M3-B	CD79B	3.16377e-200	-3.77201	0.316	0.988	6.32753e-197
	NPM1	0	-2.31628	0.867	1	0					CD79A	1.90153e-205	-3.47791	0.452	0.982	3.80305e-202
	LDHB	9.2114e-294	-2.02755	0.561	1	1.84228e-290					IGLL1	2.95619e-220	-2.95144	0.959	1	5.91238e-217
	CDK6	2.56423e-213	-1.92158	0.535	0.959	5.12846e-210					DNTT	1.15245e-140	-2.94808	0.243	0.908	2.3049e-137
	HSP90AB1	2.40643e-257	-1.92127	0.91	1	4.81286e-254					VPREB1	1.86029e-87	-2.88011	0.433	0.818	3.72059e-84
	HNRNPA1	1.34828e-283	-1.86625	0.868	0.972	2.69656e-280					TCL1A	1.21753e-124	-2.68923	0.625	0.886	2.43506e-121
	CD3D	0	-1.86255	0.466	0.99	0					MZB1	2.32785e-151	-2.6822	0.433	0.916	4.65571e-148
	GYPC	6.68934e-229	-1.80657	0.576	0.913	1.33787e-225					VPREB3	1.66926e-199	-2.57001	0.791	0.99	3.33853e-196
	NUCB2	1.80285e-272	-1.79665	0.701	1	3.6057e-269					CD69	4.62172e-144	-2.3708	0.188	0.917	9.24344e-141
	CD3E	0	-1.78997	0.735	0.985	0					CD24	4.91327e-126	-2.25516	0.599	0.886	9.82653e-123
	CD7	0	-1.78176	0.737	0.998	0					MME	5.64619e-98	-2.13077	0.307	0.833	1.12924e-94
	SPINK2	0	-1.75872	0.651	1	0					LTB	1.35896e-142	-2.09296	0.962	0.988	2.71792e-139
	STMN1	0	-1.60792	0.818	1	0					ISG20	3.40426e-125	-2.06215	0.296	0.876	6.80853e-122
	TRBC2	0	-1.60644	0.622	1	0					CXCR4	5.69631e-90	-2.01939	1	0.98	1.13926e-86
	RPLP0	0	-1.58774	0.982	1	0					TCF4	7.62087e-115	-1.95725	0.245	0.878	1.52417e-111
	PRSS57	0	-1.55795	0.898	0.988	0					PPP1R14B	3.65522e-93	-1.93015	0.546	0.948	7.31043e-90
	IFITM1	0	-1.45574	0.999	1	0					AKAP12	1.2093e-62	-1.92832	0.399	0.768	2.4186e-59
	TUBB	2.49486e-292	-1.41336	0.852	1	4.98971e-289					BACH2	1.6632e-219	-1.89433	0.503	1	3.32641e-216
	ITM2A	0	-1.38995	0.682	0.999	0					CD74	1.2677e-196	-1.87781	1	1	2.53539e-193
	CD34	0	-1.38615	0.843	1	0					STMN1	8.03507e-125	-1.86196	0.512	0.916	1.60701e-121

## Sheet: Table S7-mpal_healthy
Table S7. Significantly overexpressed genes in MPAL subtype blasts compared to healthy cells. The overexpressed genes were selected based on fold change (avg. log2FC > 0.25) and multiple test corrected p-value (Bonferroni correction, adjusted p-value<0.05).
B/My MPAL					T/My MPAL
gene	log2 Fold Change	p_val_adj			gene	log2 Fold Change	p_val_adj
MZB1	0.676145	0			IGLL1	0.294555	0
IGLL1	1.60195	0			SPINK2	1.94791	0
VPREB1	1.22621	0			PRSS57	1.59212	0
TCL1A	0.252512	0			CLEC11A	0.973999	0
SPINK2	0.641532	0			STMN1	0.342743	0
MKI67	0.468741	0			LGALS1	0.738614	0
PRSS57	0.432164	0			NPW	0.4213	0
CD24	0.841169	0			CPA3	0.250607	0
CLEC11A	0.471184	0			IFIT2	0.33173	0
STMN1	1.22611	0			TRDC	0.283012	0
VPREB3	0.742157	0			MYC	0.314617	0
PCLAF	0.513055	0			HSP90AA1	0.321684	0
DNTT	0.691258	0			PDLIM1	0.910075	0
RRM2	0.512824	0			GATA2	1.91064	0
PTTG1	0.37444	0			MGST1	0.845345	0
HSP90AA1	0.675604	0			LST1	0.554911	0
TUBA1B	1.01169	0			HMGB1	0.256844	0
TUBB	0.867866	0			LTC4S	0.694635	0
HSPA1A	0.365703	0			HMGA1	0.302717	0
ITM2C	0.448165	0			HPGDS	0.640915	0
PDLIM1	0.660453	0			GAPDH	0.760952	0
TYMS	0.747771	0			TRGC1	0.409052	0
TK1	0.360566	0			FAM30A	0.799921	0
RASD1	0.347162	0			SUCNR1	0.815666	0
HMGB1	0.936941	0			LDHA	0.299086	0
UHRF1	0.806455	0			AKR1C3	0.417683	0
HLA-DRA	0.57189	0			TRH	0.842519	0
AKAP12	0.541398	0			CD9	0.268894	0
HMGA1	0.601042	0			ITM2A	1.60782	0
DUT	0.47093	0			RPL22L1	0.303515	0
GAPDH	0.558807	0			ACTG1	0.46358	0
MYBL2	0.420937	0			BEX3	0.293872	0
PHGDH	0.264527	0			CLEC12A	0.314897	0
FAM30A	0.419749	0			MIF	0.435981	0
LDHA	0.431191	0			HSPD1	0.387813	0
TCF4	0.632253	0			HNRNPA1	0.812851	0
SMC4	0.510131	0			NME4	0.280447	0
TUBB4B	0.358028	0			IGFBP7	1.50985	0
CD9	0.859809	0			CD34	1.41116	0
NCL	0.414671	0			EGFL7	0.498657	0
ACTG1	0.722657	0			JPT1	0.344682	0
HMGN2	0.853666	0			GFI1B	0.25492	0
RAN	0.426784	0			SOX4	1.03292	0
MIF	0.34088	0			ANKRD28	0.810998	0
ENG	0.29434	0			SMIM24	0.816236	0
HSPD1	0.597833	0			MEST	0.777813	0
CD74	0.476884	0			RNF130	0.726189	0
HNRNPA1	0.842464	0			CDCA7	0.473364	0
DHFR	0.314344	0			HSP90AB1	0.788489	0
CD79B	1.11519	0			AIF1	0.416399	0
IGFBP7	0.365052	0			RAB32	0.345873	0
CD79A	0.661258	0			TENT5A	0.588088	0
PCDH9	0.466601	0			RAMP1	1.27831	0
CD34	0.782288	0			GSTP1	0.275171	0
RANBP1	0.373784	0			SPNS3	0.872547	0
PAICS	0.326892	0			PLEK	0.468244	0
CD72	0.32732	0			SERPINB1	1.51661	0
EGFL7	0.506268	0			CD38	0.840054	0
MARCKSL1	0.510748	0			NREP	0.810864	0
CLSPN	0.251954	0			CDK6	1.59643	0
SOX4	0.86221	0			MSI2	0.354855	0
SMIM24	0.338019	0			XBP1	0.617227	0
GINS2	0.382887	0			GLUL	0.987047	0
CENPU	0.326178	0			SLC39A3	0.496369	0
CDCA7	0.504218	0			P2RX5	0.254079	0
C1QBP	0.395893	0			NUCB2	1.16745	0
HSP90AB1	0.531332	0			NPM1	0.617753	0
POU2AF1	0.30968	0			ENO1	0.59115	0
SMC2	0.343006	0			PLAC8	0.455971	0
CENPM	0.292023	0			TESC	0.707954	0
MCM4	0.359799	0			SPN	0.414393	0
SYT1	0.260181	0			RPS2	0.414832	0
PKMYT1	0.310733	0			ZNF385D	1.06887	0
MME	0.550338	0			MYCN	0.799612	0
UBE2S	0.478773	0			FLT3	0.85455	0
CDT1	0.384041	0			CALR	0.667423	0
MCM3	0.266622	0			KIT	0.843926	0
PRDX1	0.567535	0			MIR181A1HG	1.29766	0
MCM7	0.602613	0			ANGPT1	0.569081	0
PPP1R14B	0.753131	0			SPI1	0.262611	0
ZWINT	0.272342	0			PROK2	0.320845	0
CD38	0.603989	0			ATP8B4	0.452816	0
E2F2	0.250793	0			GSN	0.561094	0
NREP	0.557092	0			SSBP2	0.799976	0
CDK6	0.684928	0			C19orf48	0.331269	0
ARPP21	0.496349	0			DCTPP1	0.273345	0
MSI2	0.502719	0			CEBPA	0.349101	0
XBP1	0.323221	0			TSPAN7	0.276377	0
E2F1	0.294826	0			MIR222HG	0.671355	0
GLUL	0.340145	0			XACT	0.613956	0
BACH2	0.383348	0			IMPDH2	0.704795	0
AHCY	0.325425	0			CD82	1.04213	0
BCL11A	0.436428	0			XIST	0.786008	0
MCM5	0.328756	0			FCGR3B	0.576894	0
NUCB2	0.537044	0			DLK1	0.711104	0
PTMA	0.856779	0			MYB	0.708928	0
NPM1	0.538612	0			ADA	0.523559	0
NEIL1	0.30542	0			CSRP2	0.346311	0
ENO1	0.322828	0			CTSD	0.750679	0
NUCKS1	0.44492	0			YBX1	0.278894	0
LMNB1	0.377958	0			EIF3A	0.331085	0
PPIA	0.542632	0			EBPL	0.546026	0
MAN1A1	0.265785	0			TM7SF3	1.01307	0
MAD2L2	0.414604	0			CCT2	0.445878	0
PHACTR1	0.309232	0			PADI4	0.459605	0
BLNK	0.344935	0			SPRY2	0.257948	0
EZH2	0.323731	0			VWF	0.512151	0
CALR	0.316727	0			SCCPDH	0.630918	0
NRM	0.310423	0			PCAT18	0.638268	0
USP1	0.262635	0			ITGA6	0.324778	0
LDLRAD4	0.610908	0			SNRPE	0.280293	0
WASF1	0.315243	0			ANGPT2	0.291988	0
SSBP2	0.848808	0			CD99	0.819631	0
C19orf48	0.395022	0			SMYD3	0.634448	0
DNMT1	0.272211	0			EMID1	0.860268	0
DCTPP1	0.29616	0			MGLL	0.962013	0
AEBP1	0.410782	0			ERG	0.570842	0
GNG7	0.386121	0			TIMM13	0.354305	0
AFF3	0.515006	0			GCA	0.405481	0
ALYREF	0.404867	0			GLIPR1	0.507982	0
VDAC1	0.576663	0			RPLP0	0.503803	0
IMPDH2	0.547883	0			LAT2	0.926687	0
MYB	0.620193	0			CD84	0.357358	0
ADA	0.657595	0			YWHAH	0.441016	0
IDH2	0.489634	0			PYGL	0.767384	0
EBPL	0.39382	0			TAGLN2	0.814683	0
TM7SF3	0.354369	0			HPSE2	0.313102	0
SLC25A5	0.698385	0			NFE2	0.890292	0
CCT2	0.531729	0			RPL37A	0.671679	0
S100A16	0.272631	0			RNASEH2B	0.298309	0
ZEB2	0.274196	0			CSGALNACT1	0.309597	0
SERBP1	0.299543	0			LDHB	0.620803	0
PEBP1	0.326985	0			DDAH2	0.670304	0
TCP1	0.316164	0			ETV6	1.06678	0
RUVBL2	0.269019	0			RAB7B	0.461827	0
PDIA6	0.272954	0			SET	0.319744	0
PMAIP1	0.418156	0			TKT	0.541223	0
DYNLL1	0.295737	0			ANPEP	0.33502	0
PXMP2	0.346584	0			PSMA6	0.454633	0
CD99	0.275887	0			MAT2A	0.678427	0
SMYD3	0.301397	0			PECAM1	0.82955	0
FAIM	0.252456	0			APEX1	0.55924	0
UBE2J1	0.402526	0			PPIA	0.294157	1.80389e-304
ERG	0.42836	0			COX5A	0.255325	8.46966e-277
COX5A	0.338003	0			CDKN2A	0.335694	7.18342e-268
DTX1	0.326274	0			BAALC	0.344491	4.62968e-263
TIMM13	0.314173	0			TFPI	0.35811	1.80092e-260
SNRPD1	0.3245	0			PAICS	0.290512	2.33245e-257
MEF2C	0.391511	0			KCNQ1OT1	0.281793	2.38343e-253
RUBCNL	0.322772	0			MNDA	0.589381	1.03873e-251
EAF2	0.367712	0			SMIM3	0.515089	4.60296e-249
RPLP0	0.470342	0			S100A12	1.52071	3.46834e-246
LAT2	0.834089	0			PGAM1	0.299784	2.94202e-240
PARP1	0.489995	0			CRNDE	0.557886	1.19394e-215
TSPAN13	0.275188	0			TUBA1C	0.33387	8.32435e-215
LHFPL6	0.264238	0			MYO18B	0.662888	5.95123e-213
YWHAQ	0.388627	0			GTSF1	0.374538	1.90037e-199
BCL7A	0.548085	0			AHR	0.379029	1.74248e-190
RNASEH2B	0.485153	0			NDST3	0.424826	8.07085e-189
SLC25A3	0.404753	0			MMP9	0.490611	2.89724e-183
SMIM3	0.675417	0			HGF	0.288309	9.13944e-183
DDAH2	0.70222	0			SNHG15	0.293173	8.04533e-182
ETS2	0.418301	0			DEPTOR	0.400409	8.97973e-177
ERGIC1	0.550581	0			MED12L	0.645326	2.32662e-175
ETV6	0.444506	0			ACY3	0.261459	4.45828e-171
SET	0.452026	0			IGF2BP2	0.259285	3.26895e-170
TOP2B	0.53196	0			PDZD8	0.383139	4.62128e-166
PSMA6	0.589741	0			TCP1	0.304576	2.14638e-159
MAT2A	0.316069	0			FNDC3B	0.340932	4.80102e-136
NSD2	0.349864	0			NT5E	0.444355	5.92942e-131
HLA-DMA	0.360674	0			HACD1	0.254329	4.20117e-130
APEX1	0.465538	0			CDA	0.380933	8.96254e-123
CRNDE	0.361773	4.27259e-288			CCNA1	0.367117	6.87049e-107
LDHB	0.261175	4.92248e-284			TNFAIP6	0.260004	7.72023e-100
SOCS2	0.52713	6.88646e-282			COL23A1	0.399868	4.76752e-96
NASP	0.520081	6.17582e-281			KYNU	0.278683	2.63703e-92
BCAT1	0.284895	1.93874e-277			IFITM2	0.485418	4.08005e-89
HSPE1	0.509283	5.03082e-265			C3AR1	0.278326	4.44953e-89
HSPA8	0.342647	6.92019e-261			G0S2	0.316836	2.71918e-87
EIF3A	0.261279	2.15367e-256			MAN1A1	0.350854	1.42364e-73
PRKDC	0.411607	2.12422e-255			VAT1	0.333875	7.7147e-70
MIR181A1HG	0.756864	7.79698e-250			EGR1	0.271389	1.91807e-55
FABP5	0.601072	4.49448e-246			S100A8	1.2222	1.99522e-53
PA2G4	0.262966	9.60416e-236			LMO2	0.460392	5.52431e-53
SLBP	0.34454	9.2649e-228			S100A9	0.723034	9.73756e-40
PAX5	0.526026	2.41135e-227			CASP3	0.294155	9.41728e-35
PSD3	0.250814	1.30557e-216			HSPA1B	0.30081	5.97933e-34
DEK	0.340302	6.31068e-215			ST18	0.380106	4.48687e-30
YWHAH	0.252413	2.35561e-204			HSPA1A	0.39958	4.7459e-30
HNRNPAB	0.372302	1.51372e-203			EMP1	0.328277	1.64436e-28
HMGB2	0.35182	1.00655e-199			NEGR1	0.438029	1.01401e-19
HIST1H1E	0.286925	2.67862e-191			S100A11	0.27387	2.42661e-19
ODC1	0.27818	9.08091e-191			IKZF2	0.290294	8.50487e-12
ATF3	0.292938	1.54483e-186			ACSL1	0.286868	3.4878e-07
SUPT16H	0.261805	3.27003e-182
PCNA	0.3237	7.6825e-170
CYGB	0.364343	1.02874e-157
ANKRD28	0.457474	6.61031e-147
CLEC14A	0.287676	9.69749e-144
SPRY1	0.441586	1.28694e-143
RGS16	0.265829	8.64099e-143
STRBP	0.395196	1.95572e-134
SCCPDH	0.310581	9.60956e-124
BAALC	0.452365	9.17794e-117
FLT3	0.655002	3.62009e-104
CARHSP1	0.318484	3.27678e-100
EMP1	0.330373	1.01051e-73
RAB13	0.325092	3.87444e-61
NPY	0.335589	1.44697e-32
RAB34	0.275	2.85514e-29
CD19	0.289362	3.32168e-28
HIST1H1C	0.372393	2.42153e-22
HSPB1	0.556389	1.00951e-16
BLK	0.254401	1.61505e-13
FHL1	0.484423	7.37301e-13
NEGR1	0.355862	8.37562e-11
KCNQ1OT1	0.250034	3.23663e-06
EBF1	0.440364	0.000641883
MSH6	0.300442	0.00141533

## Sheet: Table S8-mpal_healthy_common
Table S8. Commonly overexpressed genes between MPAL subtypes. A) The significantly overexpressed genes (n=146, avg. log2FC > 0.25, adjusted p-value<0.05) in MPAL blast cells compared to healthy progenitor cells. B) The commonly significantly overexpressed genes (n = 75) between B/My and T/My MPAL, when compared to healthy BM cells (Additional File 1: Table S7).
Table S8A
gene	log2 Fold Change	p_val_adj			TableS8B
IGLL1	1.61736	0			IGLL1
SPINK2	0.623784	0			SPINK2
VPREB3	0.788931	0			PRSS57
IGLL5	0.894767	0			CLEC11A
GATA2	0.815159	0			STMN1
SUCNR1	0.460151	0			HSP90AA1
TRH	0.452775	0			HSPA1A
CD9	0.999217	0			PDLIM1
BCL2A1	0.43253	0			HMGB1
ACTG1	0.668286	0			HMGA1
CLEC12A	0.268041	0			GAPDH
CD79A	1.28056	0			FAM30A
IL7R	0.301633	0			LDHA
LTB	0.930115	0			CD9
CD3G	0.3346	0			ACTG1
TRBC1	0.548302	0			MIF
MME	0.424338	0			HSPD1
RAMP1	0.824029	0			HNRNPA1
CD38	0.962324	0			IGFBP7
CDA	0.622473	0			CD34
BACH2	0.745503	0			PAICS
NEIL1	0.378349	0			EGFL7
BCL11B	0.50877	0			SOX4
CD3D	0.756222	0			SMIM24
ZNF385D	0.530083	0			CDCA7
MYCN	0.402334	0			HSP90AB1
SPI1	0.631067	0			CD38
IKZF2	0.353097	0			NREP
WASF1	0.268824	0			CDK6
SSBP2	0.994585	0			MSI2
IFITM1	0.466056	0			XBP1
AEBP1	0.373634	0			GLUL
HCK	0.519769	0			NUCB2
XIST	0.645849	0			NPM1
FCGR3B	0.385155	0			ENO1
DLK1	0.43773	0			PPIA
CD7	0.94672	0			MAN1A1
MYO18B	0.436514	0			CALR
PADI4	0.52035	0			SSBP2
VWF	0.304965	0			C19orf48
PCAT18	0.35264	0			DCTPP1
CD2	0.250397	0			IMPDH2
CD3E	0.480694	0			MYB
DTX1	0.366159	0			ADA
TRBC2	0.61786	0			EBPL
LAT2	1.07393	0			TM7SF3
NDST3	0.278323	0			CCT2
RAB7B	0.272075	0			TCP1
ANPEP	0.357315	0			CD99
PECAM1	0.570304	0			SMYD3
LST1	0.703194	1.78509e-302			ERG
FYB1	0.455856	2.35707e-298			COX5A
ITM2A	1.12119	5.97493e-280			TIMM13
PCDH9	0.320722	2.61604e-279			RPLP0
GLIPR1	0.429556	1.68693e-270			LAT2
TCL1A	0.964096	5.62499e-262			RNASEH2B
CD34	0.516963	8.87305e-262			SMIM3
IFITM2	1.15966	1.73966e-248			DDAH2
CD24	0.923004	1.73856e-242			ETV6
VPREB1	1.05369	4.2002e-236			SET
TRDC	0.434873	2.68249e-235			PSMA6
CD79B	1.64927	1.6495e-223			MAT2A
MZB1	0.257558	7.38749e-223			APEX1
MIR181A1HG	1.06679	5.58298e-218			CRNDE
LEF1	0.368341	1.09678e-213			LDHB
CD52	0.370566	2.13927e-211			EIF3A
NREP	0.267983	2.45794e-201			MIR181A1HG
POU2AF1	0.269386	1.2072e-199			YWHAH
HPGDS	0.328554	1.84423e-195			ANKRD28
TRGC1	0.316077	1.13695e-194			SCCPDH
CSGALNACT1	0.371134	1.45327e-194			BAALC
C5AR1	0.603081	4.99415e-190			FLT3
CCND3	0.576031	2.35622e-188			EMP1
CD69	0.503596	4.87202e-186			NEGR1
AKAP12	0.354945	4.76299e-185			KCNQ1OT1
CD72	0.442863	3.32979e-184
DDAH2	0.437371	1.5557e-181
IGHM	0.432377	3.29147e-177
AIF1	0.456204	1.18957e-173
DNTT	0.35341	1.34941e-172
ETV6	0.410312	1.27964e-161
ST18	0.250372	4.25046e-159
GCA	0.316775	2.56653e-155
ITGA6	0.485883	2.30022e-150
ADA	0.336743	4.30416e-149
SOX4	0.551355	1.50184e-148
LTC4S	0.310082	1.82665e-145
ACTB	0.35236	4.00503e-140
PKM	0.298695	1.09404e-139
SERPINB1	0.406616	2.51745e-136
CD99	0.590077	5.76322e-136
SERPINA1	0.714989	4.27447e-134
FCN1	0.340134	7.55773e-132
ERG	0.294724	4.42263e-131
MIR222HG	0.421846	2.8764e-121
CTSW	0.503365	2.46237e-113
PDLIM1	0.934285	9.17662e-110
G0S2	0.407079	1.79323e-107
XBP1	0.370088	2.29915e-103
S100A12	2.28542	4.96744e-103
LILRA5	0.466568	1.92862e-91
AFF3	0.325301	5.36877e-91
CD19	0.271624	1.38408e-90
NT5E	0.409355	2.0455e-89
ARPP21	0.404509	7.86631e-88
IGFBP7	0.589255	1.86827e-87
MNDA	0.61747	2.92812e-86
SMYD3	0.377502	7.69718e-79
GLUL	0.286931	5.25783e-76
CD14	0.59166	4.70419e-75
PAX5	0.426842	3.51376e-73
RGS2	0.429875	2.7368e-72
SPRY2	0.255102	2.8565e-72
CTSS	0.598141	4.28719e-71
VDAC1	0.264174	1.97545e-67
CCNA1	0.262008	5.33958e-62
CDKN2D	0.286843	5.15244e-61
ERGIC1	0.325203	3.77567e-59
NCF1	0.734302	8.27927e-58
FLT3	0.334878	3.73593e-57
PMAIP1	0.402461	1.97594e-51
PILRA	0.257031	1.18766e-49
CSRP2	0.292564	1.25386e-49
PYGL	0.402672	2.80305e-49
TYROBP	0.51483	3.19489e-48
TM7SF3	0.278839	8.76202e-47
IFI30	0.506721	1.5434e-43
S100A11	0.952067	2.34564e-43
ZFP36L1	0.454283	5.52034e-43
KCNQ1OT1	0.284134	6.69584e-43
SMIM3	0.365562	2.16328e-41
MARCKSL1	0.267394	7.25636e-41
CLECL1	0.282275	2.79867e-35
NCF2	0.359244	7.0946e-35
LDLRAD4	0.250447	5.9403e-29
BCL7A	0.397862	1.18362e-27
CDKN2A	0.331915	1.07785e-26
CRNDE	0.387952	9.00974e-19
ISG20	0.420192	8.31776e-18
MAFB	0.432728	3.66936e-14
SAT1	0.615884	9.56398e-07
ZBTB16	0.304786	0.00252077
CXCL8	0.276845	0.00472995
EMP1	0.286827	0.00669523
IFIT2	0.258646	0.0166855
S100A8	1.76284	0.0275075

## Sheet: TableS9-sc_aml_all_adultMPAL
Table S9. Sample information for comparison of MPAL with other pediatric acute and adult MPAL. The sample ID, acute leukemia subtype, data source, and cell count for each sample are listed that were used for analysis shown in Figures 2, 3, and 4.
Figure 2 and 3 Analysis					Figure 4 Analysis - Adult Samples
Sample ID	Subtype	Source	Cell Count		Sample ID	Subtype	Source	Cell Count
A1148	AML	PedSCAtlas	2905		A1	T/My MPAL	GSE139369	1735
A1156	AML	PedSCAtlas	3467		A2	T/My MPAL	GSE139369	5885
A1197	AML	PedSCAtlas	848		A3	T/My MPAL	GSE139369	835
A1210	AML	PedSCAtlas	1762		A4	B/My MPAL	GSE139369	3487
A1223	AML	PedSCAtlas	942		A5	T/My MPAL	GSE139369	4161
A1258	AML	PedSCAtlas	3374		A5R	T/My MPAL	GSE139369	1953
A1260	AML	PedSCAtlas	4147
A1305	AML	PedSCAtlas	3960
A1388	AML	PedSCAtlas	5383
A1409	AML	PedSCAtlas	3714
A1417	AML	PedSCAtlas	885
A1524	AML	PedSCAtlas	1756
A1538	AML	PedSCAtlas	3113
A1587	AML	PedSCAtlas	1617
A1651	AML	PedSCAtlas	3363
JAML1	AML	GSE154109	1362
JAML2	AML	GSE154109	310
JAML3	AML	GSE154109	1097
JAML4	AML	GSE154109	1789
JAML5	AML	GSE154109	1863
JAML6	AML	GSE154109	560
JAML7	AML	GSE154109	1004
JAML8	AML	GSE154109	2216
M1	B/My MPAL	PedSCAtlas	4262
M3	B/My MPAL	PedSCAtlas	2738
M5	B/My MPAL	PedSCAtlas	3591
M7	B/My MPAL	PedSCAtlas	6667
JALL1	B-ALL	GSE154109	1683
JALL2	B-ALL	GSE154109	1640
JALL3	B-ALL	GSE154109	1937
JALL4	B-ALL	GSE154109	1461
JALL5	B-ALL	GSE154109	1193
JALL6	B-ALL	GSE154109	1168
JALL7	B-ALL	GSE154109	1357
GSM3872442	Healthy	GSE132509	1607
GSM3872443	Healthy	GSE132509	3078
GSM3872444	Healthy	GSE132509	2225
H1	Healthy	GSE154109	1632
H2	Healthy	GSE154109	1002
H3	Healthy	GSE154109	1529
H4	Healthy	GSE154109	1656
SCPCS000228	Healthy	ScPCA	4887
SCPCS000229	Healthy	ScPCA	8832
M2	T/My MPAL	PedSCAtlas	5854
M4	T/My MPAL	PedSCAtlas	3634
M6	T/My MPAL	PedSCAtlas	1543
SCPCS000220	T/My MPAL	ScPCA	4920
SCPCS000230	T/My MPAL	ScPCA	7367
A1369	T-ALL (near-ETP or ETP)	PedSCAtlas	2544
E1	T-ALL (near-ETP or ETP)	PedSCAtlas	3677
S3A	T-ALL (near-ETP or ETP)	PedSCAtlas	1951
S4A	T-ALL (near-ETP or ETP)	PedSCAtlas	1405
A1149	T-ALL (non-ETP)	PedSCAtlas	2180
A1262	T-ALL (non-ETP)	PedSCAtlas	3001
A1341	T-ALL (non-ETP)	PedSCAtlas	2636
A1831	T-ALL (non-ETP)	PedSCAtlas	2945
S1A	T-ALL (non-ETP)	PedSCAtlas	4835
S2A	T-ALL (non-ETP)	PedSCAtlas	1933
S6A	T-ALL (non-ETP)	PedSCAtlas	482

## Sheet: Table S10-pathwaymaps
Table S10. Enriched pathway for B/My MPAL and T/My MPAL blast biomarker gene sets. The final MPAL blast biomarker genes (additional file 1: Table S4) were used for pathway enrichment analysis using the MetaCore platform that contains functions, pathways, and network models derived by systematically exploring peer-reviewed scientific literature and public databases. The pathways with p-value<0.05 …
Enriched B/My MPAL Blast Biomarker Pathway Maps											Enriched T/My MPAL Blast Biomarker Pathway Maps				tmyMPAL_markers_final
#	Maps	Total	pValue	Min FDR	p-value	FDR	In Data	Network Objects from Active Data			Maps	Total	pValue	Min FDR	p-value	FDR	In Data	Network Objects from Active Data
1	Glucocorticoids-mediated inhibition of pro-constrictory and pro-inflammatory signaling in airway smooth muscle cells	49	4.42994e-06	0.00198018	4.42994e-06	0.00198018	4	MLCP (reg), GCR Alpha, GCR, GCR Beta			Signal transduction_S1P2 receptor inhibitory signaling	56	1.67408e-07	7.31571e-05	1.67408e-07	7.31571e-05	4	PTEN, Alpha-actinin, MEK1/2, MLCP (reg)
2	Signal transduction_HTR2A signaling outside the nervous system	74	2.31223e-05	0.0036106	2.31223e-05	0.0036106	4	HB-EGF(mature), HB-EGF, MEK1/2, MLCP (reg)			Tissue factor signaling in lung cancer	24	0.000225983	0.0186656	0.000225983	0.0186656	2	PTEN, MEK2(MAP2K2)
3	Development_Glucocorticoid receptor signaling	25	2.42322e-05	0.0036106	2.42322e-05	0.0036106	3	GCR Alpha, GCR, GCR Beta			Signal transduction_ERK1/2 signaling pathway	32	0.000404402	0.0186656	0.000404402	0.0186656	2	MEK2(MAP2K2), MEK1/2
4	Signal transduction_Activation of PKC via G-Protein coupled receptor	52	0.000223332	0.0211312	0.000223332	0.0211312	3	MEF2, MLCP (reg), MEK2(MAP2K2)			IL-6 signaling in Prostate Cancer	40	0.000633273	0.0186656	0.000633273	0.0186656	2	PTEN, MEK2(MAP2K2)
5	Non-genomic signaling of ESR2 (membrane) in lung cancer cells	53	0.000236367	0.0211312	0.000236367	0.0211312	3	HB-EGF(mature), HB-EGF, MEK2(MAP2K2)			Main growth factor signaling cascades in multiple myeloma cells	41	0.000665397	0.0186656	0.000665397	0.0186656	2	PTEN, MEK2(MAP2K2)
6	Signal transduction_Adenosine A1 receptor signaling pathway	62	0.00037634	0.024032	0.00037634	0.024032	3	HB-EGF(mature), HB-EGF, MEK1/2			FGF signaling in Prostate Cancer	43	0.000731975	0.0186656	0.000731975	0.0186656	2	PTEN, MEK2(MAP2K2)
7	Glucocorticoid-induced elevation of intraocular pressure as glaucoma risk factor	62	0.00037634	0.024032	0.00037634	0.024032	3	GCR Alpha, GCR, GCR Beta			Regulation of Tissue factor signaling in cancer	43	0.000731975	0.0186656	0.000731975	0.0186656	2	PTEN, MEK2(MAP2K2)
8	Immune response_Gastrin in inflammatory response	68	0.000494102	0.027608	0.000494102	0.027608	3	HB-EGF, MEF2, MEK2(MAP2K2)			K-RAS signaling in pancreatic cancer	44	0.000766426	0.0186656	0.000766426	0.0186656	2	PTEN, MEK2(MAP2K2)
9	Apoptosis and survival_NGF/ TrkA PI3K-mediated signaling	77	0.00071126	0.0353259	0.00071126	0.0353259	3	SSH2L, MLCP (reg), VAV-3			Leptin signaling in colorectal cancer	44	0.000766426	0.0186656	0.000766426	0.0186656	2	PTEN, MEK1/2
10	Role of IL-8 in colorectal cancer	19	0.000850484	0.0380167	0.000850484	0.0380167	2	HB-EGF, MEK1/2			Cell adhesion_Histamine H1 receptor signaling in the interruption of cell barrier integrity	45	0.00080165	0.0186656	0.00080165	0.0186656	2	Alpha-actinin, MLCP (reg)
11	EGF- and HGF-dependent stimulation of metastasis in gastric cancer	22	0.001144	0.0464881	0.001144	0.0464881	2	VAV-3, MEK2(MAP2K2)			Mechanisms of resistance to EGFR inhibitors in lung cancer	45	0.00080165	0.0186656	0.00080165	0.0186656	2	PTEN, MEK2(MAP2K2)
12	Development_Dopamine D2 receptor transactivation of EGFR	24	0.00136297	0.0507708	0.00136297	0.0507708	2	HB-EGF, MEK2(MAP2K2)			Signal transduction_PTEN pathway	46	0.000837646	0.0186656	0.000837646	0.0186656	2	PTEN, MEK2(MAP2K2)
13	Signal transduction_Angiotensin II/ AGTR1 signaling via p38, ERK and PI3K	100	0.00151752	0.0518544	0.00151752	0.0518544	3	HB-EGF, MEK1/2, MEF2A			Development_TGF-beta-dependent induction of EMT via MAPK	47	0.000874413	0.0186656	0.000874413	0.0186656	2	PTEN, MEK2(MAP2K2)
14	Signal transduction_S1P2 receptor activation signaling	107	0.00184277	0.0518544	0.00184277	0.0518544	3	HB-EGF, MEK1/2, MLCP (reg)			K-RAS signaling in lung cancer	48	0.000911949	0.0186656	0.000911949	0.0186656	2	PTEN, MEK2(MAP2K2)
15	Development_Mu-type opioid receptor regulation of proliferation	28	0.00185609	0.0518544	0.00185609	0.0518544	2	HB-EGF, MEK2(MAP2K2)			Cytoskeleton remodeling_Integrin outside-in signaling	49	0.000950253	0.0186656	0.000950253	0.0186656	2	Alpha-actinin, MEK2(MAP2K2)
16	Role of Th17 cells in asthma	28	0.00185609	0.0518544	0.00185609	0.0518544	2	HB-EGF, MLCP (reg)			IGF-1 signaling in multiple myeloma	50	0.000989325	0.0186656	0.000989325	0.0186656	2	PTEN, MEK1/2
17	Proteolysis_Putative SUMO-1 pathway	29	0.00199074	0.0523447	0.00199074	0.0523447	2	CBX4, GCR			Signal transduction_S1P4 receptor and S1P5 receptor signaling	50	0.000989325	0.0186656	0.000989325	0.0186656	2	PTEN, MEK2(MAP2K2)
18	Transport_Aldosterone-mediated regulation of ENaC sodium transport	30	0.0021299	0.0528926	0.0021299	0.0528926	2	MEK1/2, GCR			Survival pathways in Prostate Cancer	50	0.000989325	0.0186656	0.000989325	0.0186656	2	PTEN, MEK2(MAP2K2)
19	Development_Dopamine-induced transactivation of EGFR in SVZ neural stem cells	31	0.00227356	0.0534884	0.00227356	0.0534884	2	HB-EGF, MEK2(MAP2K2)			Epithelial cell anoikis in COPD	51	0.00102916	0.0186656	0.00102916	0.0186656	2	Alpha-actinin, MEK1/2
20	Signal transduction_ERK1/2 signaling pathway	32	0.00242168	0.05393	0.00242168	0.05393	2	MEK1/2, MEK2(MAP2K2)			Signal transduction_Activation of PKC via G-Protein coupled receptor	52	0.00106976	0.0186656	0.00106976	0.0186656	2	MEK2(MAP2K2), MLCP (reg)
21	Role of metalloproteases and heparanase in progression of pancreatic cancer	33	0.00257426	0.05393	0.00257426	0.05393	2	HB-EGF, MEK2(MAP2K2)			Stem cells_mGluR3 signaling in glioblastoma stem cells	52	0.00106976	0.0186656	0.00106976	0.0186656	2	PTEN, MEK2(MAP2K2)
22	Plasminogen activators signaling in pancreatic cancer	35	0.00289268	0.05393	0.00289268	0.05393	2	HB-EGF, MEK2(MAP2K2)			Chemotaxis_Inhibitory action of lipoxins on IL-8- and Leukotriene B4-induced neutrophil migration	53	0.00111113	0.0186656	0.00111113	0.0186656	2	Alpha-actinin, MLCP (reg)
23	PR action in breast cancer: stimulation of cell growth and proliferation	36	0.00305848	0.05393	0.00305848	0.05393	2	HB-EGF, MEK1/2			Translation_Regulation of EIF4F activity	53	0.00111113	0.0186656	0.00111113	0.0186656	2	eIF4A, MEK2(MAP2K2)
24	Cigarette smoke-induced inflammatory signaling in airway epithelial cells	36	0.00305848	0.05393	0.00305848	0.05393	2	HB-EGF, MEK1/2			Cell cycle_Influence of Ras and Rho proteins on G1/S Transition	53	0.00111113	0.0186656	0.00111113	0.0186656	2	MEK2(MAP2K2), MLCP (reg)
25	Chemotaxis_Lysophosphatidic acid signaling via GPCRs	129	0.00313687	0.05393	0.00313687	0.05393	3	HB-EGF, MEK1/2, MLCP (reg)			Translation_Translation regulation by Alpha-1 adrenergic receptors	53	0.00111113	0.0186656	0.00111113	0.0186656	2	eIF4A, MEK2(MAP2K2)
26	Development_ERBB-family signaling	39	0.00358206	0.057185	0.00358206	0.057185	2	HB-EGF, MEK2(MAP2K2)			Development_Differentiation of white adipocytes	54	0.00115325	0.0186656	0.00115325	0.0186656	2	MEK2(MAP2K2), MEK1/2
27	Autocrine Somatotropin signaling in breast cancer	39	0.00358206	0.057185	0.00358206	0.057185	2	PAX5, MEK1/2			Regulation of Beta-catenin activity in colorectal cancer	56	0.00123979	0.0186823	0.00123979	0.0186823	2	PTEN, MEK1/2
28	Immune response_IL-7 signaling in B lymphocytes	43	0.00434045	0.0617758	0.00434045	0.0617758	2	PAX5, MEK2(MAP2K2)			Impaired inhibitory action of lipoxins on neutrophil migration in CF	56	0.00123979	0.0186823	0.00123979	0.0186823	2	Alpha-actinin, MLCP (reg)
29	HGF receptor (Met) and MSP receptor (RON) signaling pathways in SCLC	43	0.00434045	0.0617758	0.00434045	0.0617758	2	PAX5, MEK1/2			Cytoskeleton remodeling_FAK signaling	57	0.00128419	0.0187064	0.00128419	0.0187064	2	PTEN, MEK2(MAP2K2)
30	Transcription_Hypoxia- and receptor-mediated HIF-1 activation	46	0.00495378	0.0617758	0.00495378	0.0617758	2	HB-EGF, MEK1/2			Cytoskeleton remodeling_Regulation of actin cytoskeleton organization by the kinase effectors of Rho GTPases	58	0.00132935	0.0187396	0.00132935	0.0187396	2	Alpha-actinin, MLCP (reg)
31	Development_Endothelin-1/EDNRA transactivation of EGFR	46	0.00495378	0.0617758	0.00495378	0.0617758	2	HB-EGF, MEK2(MAP2K2)			IGF family signaling in colorectal cancer	60	0.00142194	0.01883	0.00142194	0.01883	2	PTEN, MEK1/2
32	EGFR signaling in Prostate Cancer	46	0.00495378	0.0617758	0.00495378	0.0617758	2	HB-EGF, MEK2(MAP2K2)			EGFR signaling pathway in colorectal cancer	60	0.00142194	0.01883	0.00142194	0.01883	2	PTEN, MEK1/2
33	Mitogenic action of ESR1 (membrane) in breast cancer	47	0.00516661	0.0617758	0.00516661	0.0617758	2	HB-EGF, MEK1/2			CHDI_Correlations from Replication data_Cytoskeleton and adhesion module	64	0.00161615	0.0196836	0.00161615	0.0196836	2	Alpha-actinin, MLCP (reg)
34	Signal transduction_Delta-type opioid receptor signaling in non-neuronal cells	47	0.00516661	0.0617758	0.00516661	0.0617758	2	HB-EGF, MEK1/2			HGF signaling in colorectal cancer	64	0.00161615	0.0196836	0.00161615	0.0196836	2	PTEN, MEK1/2
35	Development_Adiponectin signaling	48	0.0053836	0.0617758	0.0053836	0.0617758	2	HB-EGF, MEK2(MAP2K2)			Role of Tissue factor-induced Thrombin signaling in cancerogenesis	65	0.00166658	0.0196836	0.00166658	0.0196836	2	MEK2(MAP2K2), MLCP (reg)
36	Neuroendocrine transdifferentiation in Prostate Cancer	48	0.0053836	0.0617758	0.0053836	0.0617758	2	HB-EGF, MEK2(MAP2K2)			Ovarian cancer (main signaling cascades)	65	0.00166658	0.0196836	0.00166658	0.0196836	2	PTEN, MEK1/2
37	Mechanisms of drug resistance in multiple myeloma	49	0.00560473	0.0617758	0.00560473	0.0617758	2	MEK1/2, GCR Alpha			Immune response_Distinct metabolic pathways in naive and effector CD8+ T cells	74	0.00215389	0.0241346	0.00215389	0.0241346	2	GLSK, GLSL
38	Immune response_Function of MEF2 in T lymphocytes	50	0.00582998	0.0617758	0.00582998	0.0617758	2	MEF2, MEF2A			Signal transduction_HTR2A signaling outside the nervous system	74	0.00215389	0.0241346	0.00215389	0.0241346	2	MEK1/2, MLCP (reg)
39	Pro-inflammatory action of Gastrin in gastric cancer	50	0.00582998	0.0617758	0.00582998	0.0617758	2	HB-EGF, MEK2(MAP2K2)			Immune response _CCR3 signaling in eosinophils	77	0.00232962	0.0254511	0.00232962	0.0254511	2	MEK2(MAP2K2), MLCP (reg)
40	Development_Role of HDAC and calcium/calmodulin-dependent kinase (CaMK) in control of skeletal myogenesis	53	0.00653029	0.0617758	0.00653029	0.0617758	2	MEF2, MEF2A			Development_MAG, Reticulon 4 and OMgp in inhibition of neurite outgrowth	79	0.00245044	0.0261181	0.00245044	0.0261181	2	PTEN, MLCP (reg)
41	Translation_Regulation of EIF4F activity	53	0.00653029	0.0617758	0.00653029	0.0617758	2	eIF4A, MEK2(MAP2K2)			Main pathways of Schwann cells transformation in neurofibromatosis type 1	80	0.00251194	0.0261362	0.00251194	0.0261362	2	PTEN, MEK1/2
42	Cell cycle_Influence of Ras and Rho proteins on G1/S Transition	53	0.00653029	0.0617758	0.00653029	0.0617758	2	MLCP (reg), MEK2(MAP2K2)			Immune response_The effect of IDO1 on T cell metabolism	89	0.00309814	0.0314858	0.00309814	0.0314858	2	GLSK, GLSL
43	Translation_Translation regulation by Alpha-1 adrenergic receptors	53	0.00653029	0.0617758	0.00653029	0.0617758	2	eIF4A, MEK2(MAP2K2)			Immune response_IFN-alpha/beta signaling via PI3K and NF-kB pathways	94	0.003449	0.0341958	0.003449	0.0341958	2	eIF4A, MEK1/2
44	Immune response_HMGB1/RAGE signaling pathway	53	0.00653029	0.0617758	0.00653029	0.0617758	2	MEK1/2, MEF2A			Signal transduction_S1P2 receptor activation signaling	107	0.00444418	0.0422197	0.00444418	0.0422197	2	MEK1/2, MLCP (reg)
45	Proliferative action of Gastrin in gastric cancer	53	0.00653029	0.0617758	0.00653029	0.0617758	2	HB-EGF, MEK2(MAP2K2)			Androgen receptor activation and downstream signaling in Prostate cancer	110	0.00469065	0.0427045	0.00469065	0.0427045	2	PTEN, MEK2(MAP2K2)
46	Membrane-bound ESR1: interaction with G-proteins signaling	54	0.00677184	0.0617758	0.00677184	0.0617758	2	HB-EGF, MEK2(MAP2K2)			Immune response_B cell antigen receptor (BCR) pathway	110	0.00469065	0.0427045	0.00469065	0.0427045	2	MEK2(MAP2K2), MEK1/2
47	Development_Differentiation of white adipocytes	54	0.00677184	0.0617758	0.00677184	0.0617758	2	MEK1/2, MEK2(MAP2K2)			Signal transduction_S1P1 receptor signaling	119	0.00546739	0.0487601	0.00546739	0.0487601	2	Alpha-actinin, MEK1/2
48	ERBB family and HGF signaling in gastric cancer	54	0.00677184	0.0617758	0.00677184	0.0617758	2	HB-EGF, MEK1/2			Chemotaxis_Lysophosphatidic acid signaling via GPCRs	129	0.00639526	0.0558946	0.00639526	0.0558946	2	MEK1/2, MLCP (reg)
49	Immune response_Role of DAP12 receptors in NK cells	55	0.00701742	0.0617962	0.00701742	0.0617962	2	VAV-3, MEK2(MAP2K2)			Sorafenib-induced inhibition of cell proliferation and angiogenesis in HCC	16	0.0151101	0.0729518	0.0151101	0.0729518	1	MEK1/2
50	MAPK-mediated proliferation of normal and asthmatic smooth muscle cells	56	0.00726702	0.0617962	0.00726702	0.0617962	2	HB-EGF, MEK1/2			Cytoskeleton remodeling_Substance P mediated membrane blebbing	16	0.0151101	0.0729518	0.0151101	0.0729518	1	MLCP (reg)

[truncated: 1 more sheets: TableS11-tall_flow]
